# Supplementary material for: A Novel Ferroptosis-Related lncRNA Prognostic Model and Immune Infiltration Features in Skin Cutaneous Melanoma
Source: Front Cell Dev Biol. 2022 Feb 3;9:790047. doi: 10.3389/fcell.2021.790047 (PMC8851039; doi:10.3389/fcell.2021.790047)
Supplement: Supplementary file 1 [file DataSheet1.ZIP]

Archive with 20 entries (19 files):
- supplemantary/
- supplemantary/(Table S1)40 ferroptosis-related genes obtained from the Wikipathways.txt
- supplemantary/(Table S10)Chi-square test of SKCM patients randomly divided into 50% and 50%.xls
- supplemantary/(Table S11)Chi-square test of SKCM patients randomly divided into 70% and 30%.xls
- supplemantary/(Table S2)The top 20 significant biological pathways of GSVA enrichment analysis between cluster A and B.txt
- supplemantary/(Table S3)The top 20 significant biological pathways of GSVA enrichment analysis between cluster B and C.txt
- supplemantary/(Table S4)The top 20 significant biological pathways of GSVA enrichment analysis between cluster A and C.txt
- supplemantary/(Table S5)The results of StromalScore, ImmuneScore and ESTIMATEScore in the 3 clusters of SKCM samples.txt
- supplemantary/(Table S6)The immune infiltration of 23 kinds of immune cells in the 3 clusters of the SKCM samples.txt
- supplemantary/(Table S7)77 prognostic lncRNAs.txt
- supplemantary/(Table S8)18 prognostic lncRNAs constructing the prognostic model of SKCM.xls
- supplemantary/(Table S9)Risk scores of the samples of the prognostic model.txt
- supplemantary/Figure S1.png
- supplemantary/Figure S2.png
- supplemantary/Figure S3.png
- supplemantary/Figure S4.png
- supplemantary/Figure S5.png
- supplemantary/Figure S6.png
- supplemantary/Figure S7.png
- supplemantary/Supplementary_Material.docx
