# Supplementary material for: A Novel Ferroptosis-Related lncRNA Prognostic Model and Immune Infiltration Features in Skin Cutaneous Melanoma
Source: Front Cell Dev Biol. 2022 Feb 3;9:790047. doi: 10.3389/fcell.2021.790047 (PMC8851039; doi:10.3389/fcell.2021.790047)
Supplement: Supplementary file 1 [file DataSheet1.ZIP › supplemantary/(Table S1)40 ferroptosis-related genes obtained from the Wikipathways.txt]

ACSL1
ACSL3
ACSL4
ACSL5
ACSL6
ALOX15
ATG5
ATG7
CP
CYBB
FTH1
FTL
FTMT
GCLC
GCLM
GPX4
GSS
HMOX1
LPCAT3
MAP1LC3A
MAP1LC3B
MAP1LC3C
NCOA4
PCBP1
PCBP2
PRNP
SAT1
SAT2
SLC11A2
SLC39A14
SLC39A8
SLC3A2
SLC40A1
SLC7A11
STEAP3
TF
TFRC
TP53
VDAC2
VDAC3
