# Supplementary material for: A Novel Ferroptosis-Related lncRNA Prognostic Model and Immune Infiltration Features in Skin Cutaneous Melanoma
Source: Front Cell Dev Biol. 2022 Feb 3;9:790047. doi: 10.3389/fcell.2021.790047 (PMC8851039; doi:10.3389/fcell.2021.790047)
Supplement: Supplementary file 1 [file DataSheet1.ZIP › supplemantary/(Table S10)Chi-square test of SKCM patients randomly divided into 50% and 50%.xls]

Covariates	Type	Total	Training Set	Validation Set	P value
Age	<=58	234(50.87%)	126(54.31%)	108(47.37%)	0.1628
Age	>58	226(49.13%)	106(45.69%)	120(52.63%)
Sex	FEMALE	174(37.83%)	83(35.78%)	91(39.91%)	0.4131
Sex	MALE	286(62.17%)	149(64.22%)	137(60.09%)
T	na	71(15.43%)	34(14.66%)	37(16.23%)	0.5764
T	T0	23(5%)	11(4.74%)	12(5.26%)
T	T1	41(8.91%)	25(10.78%)	16(7.02%)
T	T2	76(16.52%)	35(15.09%)	41(17.98%)
T	T3	90(19.57%)	51(21.98%)	39(17.11%)
T	T4	152(33.04%)	72(31.03%)	80(35.09%)
T	Tis	7(1.52%)	4(1.72%)	3(1.32%)
N	N0	228(49.57%)	117(50.43%)	111(48.68%)	0.9322
N	N1	73(15.87%)	34(14.66%)	39(17.11%)
N	N2	49(10.65%)	25(10.78%)	24(10.53%)
N	N3	56(12.17%)	30(12.93%)	26(11.4%)
N	na	54(11.74%)	26(11.21%)	28(12.28%)
M	M0	410(89.13%)	210(90.52%)	200(87.72%)	0.4507
M	M1	24(5.22%)	12(5.17%)	12(5.26%)
M	na	26(5.65%)	10(4.31%)	16(7.02%)
Stage	na	46(10%)	24(10.34%)	22(9.65%)	0.8803
Stage	Stge 0	6(1.3%)	4(1.72%)	2(0.88%)
Stage	Stge I	76(16.52%)	40(17.24%)	36(15.79%)
Stage	Stge II	139(30.22%)	65(28.02%)	74(32.46%)
Stage	Stge III	170(36.96%)	88(37.93%)	82(35.96%)
Stage	Stge IV	23(5%)	11(4.74%)	12(5.26%)
Fustat	Alive	240(52.17%)	120(51.72%)	120(52.63%)	0.9192
Fustat	Dead	220(47.83%)	112(48.28%)	108(47.37%)
