# Supplementary material for: A Novel Ferroptosis-Related lncRNA Prognostic Model and Immune Infiltration Features in Skin Cutaneous Melanoma
Source: Front Cell Dev Biol. 2022 Feb 3;9:790047. doi: 10.3389/fcell.2021.790047 (PMC8851039; doi:10.3389/fcell.2021.790047)
Supplement: Supplementary file 1 [file DataSheet1.ZIP › supplemantary/(Table S11)Chi-square test of SKCM patients randomly divided into 70% and 30%.xls]

Covariates	Type	Total	Training Set	Validation Set	P value
Age	<=58	234(50.87%)	168(51.85%)	66(48.53%)	0.5835
Age	>58	226(49.13%)	156(48.15%)	70(51.47%)
Sex	FEMALE	174(37.83%)	127(39.2%)	47(34.56%)	0.4061
Sex	MALE	286(62.17%)	197(60.8%)	89(65.44%)
T	na	71(15.43%)	48(14.81%)	23(16.91%)	0.7082
T	T0	23(5%)	14(4.32%)	9(6.62%)
T	T1	41(8.91%)	29(8.95%)	12(8.82%)
T	T2	76(16.52%)	58(17.9%)	18(13.24%)
T	T3	90(19.57%)	67(20.68%)	23(16.91%)
T	T4	152(33.04%)	103(31.79%)	49(36.03%)
T	Tis	7(1.52%)	5(1.54%)	2(1.47%)
N	N0	228(49.57%)	168(51.85%)	60(44.12%)	0.4364
N	N1	73(15.87%)	52(16.05%)	21(15.44%)
N	N2	49(10.65%)	30(9.26%)	19(13.97%)
N	N3	56(12.17%)	37(11.42%)	19(13.97%)
N	na	54(11.74%)	37(11.42%)	17(12.5%)
M	M0	410(89.13%)	286(88.27%)	124(91.18%)	0.4902
M	M1	24(5.22%)	17(5.25%)	7(5.15%)
M	na	26(5.65%)	21(6.48%)	5(3.68%)
Stage	na	46(10%)	36(11.11%)	10(7.35%)	0.2633
Stage	Stge 0	6(1.3%)	5(1.54%)	1(0.74%)
Stage	Stge I	76(16.52%)	60(18.52%)	16(11.76%)
Stage	Stge II	139(30.22%)	95(29.32%)	44(32.35%)
Stage	Stge III	170(36.96%)	112(34.57%)	58(42.65%)
Stage	Stge IV	23(5%)	16(4.94%)	7(5.15%)
Fustat	Alive	240(52.17%)	165(50.93%)	75(55.15%)	0.4686
Fustat	Dead	220(47.83%)	159(49.07%)	61(44.85%)
