# Supplementary material for: A Novel Ferroptosis-Related lncRNA Prognostic Model and Immune Infiltration Features in Skin Cutaneous Melanoma
Source: Front Cell Dev Biol. 2022 Feb 3;9:790047. doi: 10.3389/fcell.2021.790047 (PMC8851039; doi:10.3389/fcell.2021.790047)
Supplement: Supplementary file 1 [file DataSheet1.ZIP › supplemantary/(Table S2)The top 20 significant biological pathways of GSVA enrichment analysis between cluster A and B.txt]

id	logFC	AveExpr	t	P.Value	adj.P.Val	B
KEGG_LEISHMANIA_INFECTION	0.323499998849435	-0.0882902799788627	9.20012576752459	1.62830042458552e-18	3.02863878972908e-16	31.3576417313641
KEGG_CHEMOKINE_SIGNALING_PATHWAY	0.221125117714389	-0.0789516724120197	8.77061586473369	4.33514855738916e-17	4.03168815837192e-15	28.1631444555498
KEGG_VIRAL_MYOCARDITIS	0.251671135045872	-0.0722828532359417	8.71230624907711	6.71437212537416e-17	4.16291071773198e-15	27.7375040981405
KEGG_ANTIGEN_PROCESSING_AND_PRESENTATION	0.301577634233353	-0.0694690403379264	8.64058024387921	1.14697426430517e-16	5.26467792955237e-15	27.2166264341919
KEGG_LEUKOCYTE_TRANSENDOTHELIAL_MIGRATION	0.200224843713157	-0.0682984045994988	8.61231773762254	1.41523600256784e-16	5.26467792955237e-15	27.0122054343065
KEGG_NATURAL_KILLER_CELL_MEDIATED_CYTOTOXICITY	0.238284052272268	-0.0715452559647433	8.38012859086931	7.81558505690637e-16	2.42283136764098e-14	25.3506373392052
KEGG_HEMATOPOIETIC_CELL_LINEAGE	0.278213060263741	-0.0740846982910757	8.30503007362981	1.34897925722811e-15	3.58443059777754e-14	24.8201249475513
KEGG_CELL_ADHESION_MOLECULES_CAMS	0.243133730990069	-0.0707732616948034	8.25382663999275	1.95333467029054e-15	4.5415031084255e-14	24.460373666086
KEGG_CYTOKINE_CYTOKINE_RECEPTOR_INTERACTION	0.236800812578823	-0.0674078436725088	8.22595986686321	2.38771978438186e-15	4.9346208877225e-14	24.2652560671209
KEGG_INTESTINAL_IMMUNE_NETWORK_FOR_IGA_PRODUCTION	0.347860663113701	-0.0872321441830781	8.15314379126459	4.02607268521751e-15	7.48849519450457e-14	23.7576619252961
KEGG_AUTOIMMUNE_THYROID_DISEASE	0.325557807375294	-0.0480490822474932	8.05626366712112	8.02723105771923e-15	1.35733179703252e-13	23.0874022707462
KEGG_SYSTEMIC_LUPUS_ERYTHEMATOSUS	0.200301892747307	-0.0664211369768403	7.99567557571144	1.23225119342052e-14	1.80800580248167e-13	22.6712025301197
KEGG_FC_GAMMA_R_MEDIATED_PHAGOCYTOSIS	0.185960932750206	-0.0719750670877416	7.99210733708319	1.26365996947644e-14	1.80800580248167e-13	22.6467629436237
KEGG_ASTHMA	0.338099584221787	-0.086893015719981	7.9567048559529	1.62141713195237e-14	2.15416847530814e-13	22.4047187232352
KEGG_GRAFT_VERSUS_HOST_DISEASE	0.389935197027609	-0.0802762029888646	7.89369990582955	2.52187450635584e-14	3.12712438788124e-13	21.9759185495447
KEGG_TYPE_I_DIABETES_MELLITUS	0.3469522727372	-0.0690915047060325	7.79940964515177	4.86144328690471e-14	5.65142782102673e-13	21.3389187135963
KEGG_ALLOGRAFT_REJECTION	0.380551302068422	-0.0871573114915095	7.73456156297118	7.60977752137764e-14	8.32599187633083e-13	20.9041351962413
KEGG_T_CELL_RECEPTOR_SIGNALING_PATHWAY	0.207914090311443	-0.0819961414644856	7.43644667402023	5.76456465126207e-13	5.95671680630414e-12	18.9406945029573
KEGG_B_CELL_RECEPTOR_SIGNALING_PATHWAY	0.207996625455582	-0.0815525235510919	7.26579787151694	1.78931559013864e-12	1.75164578824098e-11	17.84337461911
KEGG_PRIMARY_IMMUNODEFICIENCY	0.309103148891361	-0.0937330144074775	7.21772129013022	2.45324862159384e-12	2.28152121808227e-11	17.5377891522766
KEGG_PRION_DISEASES	0.166107228107219	-0.0619537515178432	7.05858507278036	6.89499213601675e-12	6.1069930347577e-11	16.5375929438467
KEGG_TOLL_LIKE_RECEPTOR_SIGNALING_PATHWAY	0.185446880056502	-0.065564022825088	6.96041959205649	1.2930471807456e-11	1.09321261644855e-10	15.9293586167567
KEGG_JAK_STAT_SIGNALING_PATHWAY	0.164611654869212	-0.0561588432524792	6.94130752051583	1.46030730106059e-11	1.18094416520552e-10	15.8117237116076
KEGG_NOD_LIKE_RECEPTOR_SIGNALING_PATHWAY	0.190144085097671	-0.0746926017718848	6.6773375142251	7.63404279388265e-11	5.91638316525906e-10	14.2134383703456
KEGG_TYPE_II_DIABETES_MELLITUS	0.128405736514844	-0.0485724977293819	6.47736380693255	2.58590716084688e-10	1.92391492767008e-09	13.0359862960156
KEGG_COMPLEMENT_AND_COAGULATION_CASCADES	0.18674368105036	-0.0466715699577333	6.46057447528986	2.86107734807616e-10	2.0467707182391e-09	12.9384579506152
KEGG_CYTOSOLIC_DNA_SENSING_PATHWAY	0.156265476612747	-0.0509722413642349	6.28316007579625	8.22534747028147e-10	5.66635047952723e-09	11.9205891645333
KEGG_FC_EPSILON_RI_SIGNALING_PATHWAY	0.130149448198775	-0.0647800909062876	6.26912786636549	8.93307663601233e-10	5.93411519392247e-09	11.8410811623903
KEGG_AMYOTROPHIC_LATERAL_SCLEROSIS_ALS	0.116692803707569	-0.0463977193807036	5.89363958812747	7.70225019276441e-09	4.94006391673855e-08	9.76877570959956
KEGG_VEGF_SIGNALING_PATHWAY	0.111999599798086	-0.0616344235476094	5.88321085952349	8.16482384780454e-09	5.06219078563881e-08	9.71275775081724
KEGG_GLYCOSPHINGOLIPID_BIOSYNTHESIS_GLOBO_SERIES	0.16324006036432	-0.0642242877231345	5.67998660679051	2.50235595057574e-08	1.50141357034544e-07	8.63800235555465
KEGG_GLUTATHIONE_METABOLISM	0.123232317970894	-0.0659276424433764	5.58692476775929	4.13511798858285e-08	2.40353733086378e-07	8.1566419100071
KEGG_PANTOTHENATE_AND_COA_BIOSYNTHESIS	0.1434725187043	-0.0660559891049229	5.45764540273877	8.21637115089596e-08	4.63104555777772e-07	7.49933255496059
KEGG_NEUROACTIVE_LIGAND_RECEPTOR_INTERACTION	0.106439060401036	-0.0296594868052681	5.41939104499728	1.00422401431739e-07	5.49369607832455e-07	7.30738752075428
KEGG_CALCIUM_SIGNALING_PATHWAY	0.090696984192608	-0.0454026817957927	5.34803003540517	1.45569986670788e-07	7.73600500593329e-07	6.9524652040824
KEGG_REGULATION_OF_ACTIN_CYTOSKELETON	0.111431368799174	-0.0541934624937003	5.22754089106079	2.69998566662567e-07	1.39499259442326e-06	6.36252747906705
KEGG_PATHOGENIC_ESCHERICHIA_COLI_INFECTION	0.130324695495888	-0.0693283729167436	5.19972521114128	3.10876760252362e-07	1.56278587586322e-06	6.22801062060237
KEGG_MAPK_SIGNALING_PATHWAY	0.0952809523175685	-0.0461830997910685	5.07785001434232	5.72399768318034e-07	2.8017462343988e-06	5.64607359923053
KEGG_PPAR_SIGNALING_PATHWAY	0.0925033702230355	-0.0384518067387497	4.93688740391545	1.14257305302933e-06	5.44919456060144e-06	4.98823806231084
KEGG_ALDOSTERONE_REGULATED_SODIUM_REABSORPTION	0.102239067692567	-0.04328057284346	4.91375819671153	1.27783340478726e-06	5.94192533226076e-06	4.88187199189408
KEGG_HYPERTROPHIC_CARDIOMYOPATHY_HCM	0.101070731643962	-0.0514374440769973	4.8696683582367	1.57971327319476e-06	7.16650411742014e-06	4.68034606176538
KEGG_DILATED_CARDIOMYOPATHY	0.0995997385686885	-0.0482049355713199	4.83129536248941	1.89750396964759e-06	8.40323186558218e-06	4.50627082390478
KEGG_ADIPOCYTOKINE_SIGNALING_PATHWAY	0.101111211896756	-0.0492981830929443	4.8135507907876	2.06451484651195e-06	8.93022701049355e-06	4.42619074311549
KEGG_EPITHELIAL_CELL_SIGNALING_IN_HELICOBACTER_PYLORI_INFECTION	0.104939352819034	-0.0701522557479376	4.71436591178858	3.29263056171925e-06	1.39188473745404e-05	3.98344257384638
KEGG_VASCULAR_SMOOTH_MUSCLE_CONTRACTION	0.0948758102825723	-0.0485566011599588	4.57982431682803	6.12275170472705e-06	2.53073737128718e-05	3.39613652534906
KEGG_ACUTE_MYELOID_LEUKEMIA	0.123107936283713	-0.0727862722990616	4.54495055019637	7.17335892624151e-06	2.89795031934325e-05	3.24641218603603
KEGG_APOPTOSIS	0.11908393536939	-0.05814792283747	4.54039435369938	7.32277768866306e-06	2.89795031934325e-05	3.22692751117112
KEGG_BLADDER_CANCER	0.104039995140056	-0.0584985399203621	4.42323808389679	1.23690864832845e-05	4.79302101227275e-05	2.73200229608134
KEGG_TRYPTOPHAN_METABOLISM	0.0966708120242213	-0.0662925215438333	4.41569907971205	1.27884690911216e-05	4.8543984713237e-05	2.70055686804803
KEGG_SULFUR_METABOLISM	0.107303862804235	-0.0468583755226708	4.39890406400721	1.3772246037424e-05	5.12327552592172e-05	2.63068004153993
KEGG_PATHWAYS_IN_CANCER	0.0881335798233856	-0.0474009314782746	4.38038620470398	1.49408291578374e-05	5.44900828109363e-05	2.55391661733071
KEGG_ENDOCYTOSIS	0.0970618510220604	-0.0564068221752264	4.35268247769594	1.68678139767245e-05	6.03348730705917e-05	2.43962613467201
KEGG_RENIN_ANGIOTENSIN_SYSTEM	0.113017734591366	-0.0320612109031797	4.3328690725319	1.83894066484101e-05	6.45364082378167e-05	2.35829306516885
KEGG_LYSOSOME	0.131057945945775	-0.0747793278135484	4.18217469312226	3.5090532519722e-05	0.000120867389790153	1.75083195593142
KEGG_VIBRIO_CHOLERAE_INFECTION	0.10434523589689	-0.0644261136183911	4.12624198216542	4.43859280611397e-05	0.000150105138534036	1.53039263870196
KEGG_NON_SMALL_CELL_LUNG_CANCER	0.101771720369294	-0.061679511080526	4.06801633430431	5.6528936493991e-05	0.000187756824783613	1.30382454829752
KEGG_FOCAL_ADHESION	0.098287701991861	-0.0567259366561356	4.03517062851734	6.47097336768123e-05	0.000210769094629913	1.17732751766666
KEGG_AXON_GUIDANCE	0.088159227599219	-0.0599417594128471	4.03137800880493	6.57236961749192e-05	0.000210769094629913	1.16278226812101
KEGG_RIG_I_LIKE_RECEPTOR_SIGNALING_PATHWAY	0.0985971369733327	-0.0439747358243699	3.98626763807555	7.90008645913419e-05	0.000249053573118468	0.990748594335124
KEGG_DORSO_VENTRAL_AXIS_FORMATION	0.107863150428243	-0.0488352102559983	3.91516842024805	0.000105211186080003	0.00032615467684801	0.723249080110963
KEGG_CARDIAC_MUSCLE_CONTRACTION	0.0841688567102748	-0.0421992516228545	3.83564654948168	0.000144220739707936	0.000439755042388134	0.429364977116825
KEGG_GLYCINE_SERINE_AND_THREONINE_METABOLISM	0.0818064780802323	-0.0718336444044809	3.8132643411937	0.000157455345763117	0.000472366037289352	0.347661709718256
KEGG_GLYCOSPHINGOLIPID_BIOSYNTHESIS_GANGLIO_SERIES	0.117323048692917	-0.0666483097594414	3.80369209339904	0.000163458659021354	0.000482592231396379	0.312855659788887
KEGG_TIGHT_JUNCTION	0.0720849633823094	-0.0431537049697327	3.77377751984055	0.000183643148659698	0.000533712900792248	0.204608456204459
KEGG_FOLATE_BIOSYNTHESIS	0.102782634380041	-0.0553490599654953	3.73651091412156	0.000212083149879017	0.000606884090423032	0.070874893365918
KEGG_ARACHIDONIC_ACID_METABOLISM	0.0749034672852602	-0.0326781642162385	3.68899642808709	0.000254382406398573	0.000715700174271725	-0.0978324360189289
KEGG_FRUCTOSE_AND_MANNOSE_METABOLISM	0.0971155966920214	-0.0718447139173988	3.68548363768145	0.000257805976753793	0.000715700174271725	-0.110224845326217
KEGG_PENTOSE_PHOSPHATE_PATHWAY	0.102775528919199	-0.0626615934364524	3.66997918629555	0.000273441181494077	0.00074794205526321	-0.164789181242319
KEGG_MELANOMA	0.0679399009740336	-0.0485727377505249	3.54347614175164	0.000438696775330127	0.0011825739161073	-0.601911907468279
KEGG_PANCREATIC_CANCER	0.0950391436847993	-0.054172790888376	3.52486750901558	0.000469744752338301	0.00124817891335606	-0.664995566625084
KEGG_GLIOMA	0.0805921945353867	-0.0579583445931205	3.45662165158499	0.000602103070504058	0.0015773404382219	-0.893668974882034
KEGG_GLYCEROLIPID_METABOLISM	0.0661677248312517	-0.0567585876262773	3.4271872596836	0.000669317924760339	0.00172907130563088	-0.990992477982642
KEGG_RENAL_CELL_CARCINOMA	0.091451099776631	-0.047443476264814	3.4097224330027	0.000712444028920866	0.00181526834766138	-1.04836719144036
KEGG_GALACTOSE_METABOLISM	0.0934199443667545	-0.063624596011553	3.40344699585756	0.000728562868969887	0.00183125261659999	-1.06891528123417
KEGG_AMINO_SUGAR_AND_NUCLEOTIDE_SUGAR_METABOLISM	0.0985397245426688	-0.0607076111809098	3.39184290696577	0.000759267704610835	0.00188298390743487	-1.10681698487969
KEGG_GLYCOSAMINOGLYCAN_BIOSYNTHESIS_CHONDROITIN_SULFATE	0.0970091100740256	-0.0865834276581813	3.33544831151106	0.000926415326250112	0.00226727961424369	-1.28926910756172
KEGG_GLYCOLYSIS_GLUCONEOGENESIS	0.0813014340701197	-0.0451498162702425	3.32750927502227	0.000952521587627755	0.00230089630258133	-1.31472125959836
KEGG_PROTEASOME	0.120760636028422	-0.0551398394165742	3.29308937445126	0.00107381102383786	0.00256062628761336	-1.42440405534081
KEGG_PHENYLALANINE_METABOLISM	0.0862591473902256	-0.0672368549170085	3.28365857470504	0.00110946240003516	0.00261215197982962	-1.45426736796772
KEGG_GAP_JUNCTION	0.0700129345251189	-0.0491317775313336	3.22849055470895	0.00134098047165865	0.00311777959660635	-1.62732995242571
KEGG_SPHINGOLIPID_METABOLISM	0.0843657981669986	-0.0556538225747674	3.17826256058673	0.00158989919188604	0.0036508796258124	-1.78246863308248
KEGG_MELANOGENESIS	0.0580277934301607	-0.054392478219538	3.16073664500652	0.00168635511021356	0.0038251469573137	-1.8360553291161
KEGG_NEUROTROPHIN_SIGNALING_PATHWAY	0.077980542417427	-0.0476576114977698	3.08871977978542	0.00214214470111421	0.00480046884828004	-2.05328368836907
KEGG_NOTCH_SIGNALING_PATHWAY	0.0792167550904728	-0.0725115133506504	2.99752715833673	0.00288149591759174	0.00638045524609599	-2.3214840111753
KEGG_MATURITY_ONSET_DIABETES_OF_THE_YOUNG	0.068191064471763	-0.026697841084352	2.96297445347333	0.00321804183277034	0.00704183271641509	-2.42109363735499
KEGG_PROSTATE_CANCER	0.0719235181552535	-0.0529725517330394	2.93998322628746	0.00346150025762182	0.00748650055718207	-2.48675983948548
KEGG_GLYCOSAMINOGLYCAN_DEGRADATION	0.0895362705645944	-0.0560451593958594	2.83663730820175	0.00477724244615203	0.0102134148848768	-2.77586103677782
KEGG_LONG_TERM_DEPRESSION	0.0538257495051073	-0.0355994307004893	2.77887630799767	0.00569671824993416	0.0120407908464518	-2.93310566147557
KEGG_ABC_TRANSPORTERS	0.0499566199136111	-0.053115583803767	2.69950389295139	0.00722148499642725	0.014992594543819	-3.14409483906111
KEGG_NON_HOMOLOGOUS_END_JOINING	-0.101732846455106	-0.0172871657559161	-2.69796011863177	0.00725448123088014	0.014992594543819	-3.14814001930323
KEGG_BASAL_TRANSCRIPTION_FACTORS	-0.0882633053340193	-0.0170676403917939	-2.64894246266577	0.0083753645034179	0.0170143717528129	-3.27541910786277
KEGG_PORPHYRIN_AND_CHLOROPHYLL_METABOLISM	0.0647931575995367	-0.0117923786655056	2.64729053232254	0.00841571075945582	0.0170143717528129	-3.27966920859143
KEGG_ARGININE_AND_PROLINE_METABOLISM	0.053689838849381	-0.069200080605937	2.63665059139327	0.00867978397732754	0.0173595679546551	-3.30698229318782
KEGG_PHOSPHATIDYLINOSITOL_SIGNALING_SYSTEM	0.0619744311272741	-0.0590694088733706	2.62655292458699	0.00893724704738694	0.0176843399022763	-3.33280492932084
KEGG_ECM_RECEPTOR_INTERACTION	0.0755116446594691	-0.0536005779284784	2.57302497029291	0.010419782443366	0.0204008372049061	-3.46808920652926
KEGG_O_GLYCAN_BIOSYNTHESIS	0.0629163277405864	-0.0477757653550411	2.56097989086954	0.0107822408470525	0.0208905916411642	-3.49815953861112
KEGG_PROGESTERONE_MEDIATED_OOCYTE_MATURATION	0.0614603451971377	-0.0472314326931945	2.46613911377973	0.0140518050911418	0.0269446984221894	-3.7301455391445
KEGG_LONG_TERM_POTENTIATION	0.0568632900282776	-0.0337180829772907	2.44379283184827	0.0149396889755098	0.0283549198922941	-3.78356851165875
KEGG_GLYCOSYLPHOSPHATIDYLINOSITOL_GPI_ANCHOR_BIOSYNTHESIS	-0.0850046880328658	-0.0270824960470688	-2.42753095807859	0.0156166502245855	0.0293403731492213	-3.82214844902099
KEGG_LINOLEIC_ACID_METABOLISM	-0.056495459142178	-5.03734535397189e-05	-2.39711412550697	0.0169558797317117	0.0315379363009839	-3.89363739559225
KEGG_TERPENOID_BACKBONE_BIOSYNTHESIS	-0.0884534883659401	-0.0332326337756012	-2.26170169017954	0.0242205851509776	0.0446042459216023	-4.20124123168022
KEGG_CHRONIC_MYELOID_LEUKEMIA	0.0632333689360139	-0.0490417409154459	2.24102079382029	0.0255406192295621	0.0465740703597898	-4.24668486312905
KEGG_ARRHYTHMOGENIC_RIGHT_VENTRICULAR_CARDIOMYOPATHY_ARVC	0.0471267015919179	-0.0469983956926761	2.2051393973904	0.0279793667949592	0.0505258468336157	-4.3245624432027
KEGG_BETA_ALANINE_METABOLISM	0.0546393141724541	-0.0518809952439092	2.20011128805262	0.0283367160249646	0.0506791267369559	-4.33537744253152
KEGG_ONE_CARBON_POOL_BY_FOLATE	-0.0730909644191783	-0.0284087315624038	-2.19528444444436	0.0286834667879357	0.050690756229641	-4.34573684257624
KEGG_DRUG_METABOLISM_OTHER_ENZYMES	0.0369713486662953	-0.0154298731649203	2.19245703578171	0.028888280431946	0.050690756229641	-4.35179471680319
KEGG_INSULIN_SIGNALING_PATHWAY	0.0469434789810138	-0.0468493031378018	2.13839704316894	0.0330543651986364	0.0574589899714614	-4.46615273694198
KEGG_TYROSINE_METABOLISM	0.041112038512964	-0.0407890961502257	2.05442148500567	0.0405461562924621	0.0693871458273152	-4.63825116065211
KEGG_OTHER_GLYCAN_DEGRADATION	0.0752561791220204	-0.0602878166019331	2.05322713606376	0.0406623596514912	0.0693871458273152	-4.6406501355946
KEGG_GLYCOSAMINOGLYCAN_BIOSYNTHESIS_HEPARAN_SULFATE	0.0509017094481176	-0.0452764907337796	1.96259666544879	0.0503452898185528	0.0850551090480731	-4.81869914872925
KEGG_METABOLISM_OF_XENOBIOTICS_BY_CYTOCHROME_P450	0.0455269972932271	-0.0174078647822683	1.95906652772907	0.050758694109334	0.0850551090480731	-4.82547473279457
KEGG_SMALL_CELL_LUNG_CANCER	0.0461275231977536	-0.0481769572016789	1.94128853421334	0.0528842368230251	0.0878256075810953	-4.85941493632787
KEGG_PEROXISOME	0.0460746610517725	-0.0552978267210715	1.88071994895927	0.0606938365811592	0.0999031292397842	-4.97276487864889
KEGG_ALANINE_ASPARTATE_AND_GLUTAMATE_METABOLISM	0.036898231083822	-0.0599129936082748	1.85766313132341	0.0639085789881537	0.104271892033303	-5.014985903492
KEGG_GNRH_SIGNALING_PATHWAY	0.0358655353534003	-0.0453554669736852	1.85095712466431	0.0648696423153753	0.104919595397042	-5.02716960030743
KEGG_PROPANOATE_METABOLISM	-0.0559061675723706	-0.0367020306331698	-1.79801870415033	0.0728839298965837	0.116865611730729	-5.12182750712666
KEGG_COLORECTAL_CANCER	0.05025094852737	-0.0472895949917082	1.79069085345239	0.0740548004268601	0.117728144268342	-5.13471720672873
KEGG_PROXIMAL_TUBULE_BICARBONATE_RECLAMATION	0.0374443522602731	-0.0408589009633695	1.78191571693102	0.075477178534417	0.11897250175764	-5.15008447313244
KEGG_MTOR_SIGNALING_PATHWAY	0.0428475620723943	-0.0419092155475785	1.70835409047368	0.0883011360732784	0.138016901761595	-5.27598171211109
KEGG_GLYCOSAMINOGLYCAN_BIOSYNTHESIS_KERATAN_SULFATE	0.0574556791544635	-0.0684611959571214	1.70423507134929	0.08906839312075	0.138056009337163	-5.28287653555998
KEGG_THYROID_CANCER	0.0462955173468988	-0.0614041729648756	1.65671789000242	0.0983148604597729	0.151128628475353	-5.36122815077046
KEGG_P53_SIGNALING_PATHWAY	0.0376205096498731	-0.0442848406342154	1.62142966622094	0.105667452385821	0.161099558555432	-5.4180002611364
KEGG_NICOTINATE_AND_NICOTINAMIDE_METABOLISM	0.036733413660926	-0.0609315720571989	1.59931974791044	0.110492999898768	0.167086975456673	-5.45295589147061
KEGG_N_GLYCAN_BIOSYNTHESIS	0.0478811462263838	-0.0486287068418356	1.56224498588028	0.118974893909125	0.178462340863688	-5.5105065969057
KEGG_TGF_BETA_SIGNALING_PATHWAY	0.0385447057543583	-0.0359479005913125	1.51590390263088	0.130287366730789	0.193867601695414	-5.5805649625586
KEGG_PRIMARY_BILE_ACID_BIOSYNTHESIS	0.0363348523339776	-0.0494344643588883	1.48051124429928	0.139478104916352	0.205896250114614	-5.63266615224018
KEGG_RETINOL_METABOLISM	0.0313359752443533	-0.0101426376662954	1.47569839681962	0.140765663510806	0.206160735535511	-5.6396570323046
KEGG_SNARE_INTERACTIONS_IN_VESICULAR_TRANSPORT	0.0406603625293678	-0.0469873294141553	1.46775320691186	0.142911244135529	0.20766790163444	-5.6511484897321
KEGG_ENDOMETRIAL_CANCER	0.0411896078479752	-0.0505409350786773	1.40537707755672	0.160640053872073	0.231620542792291	-5.73923151580764
KEGG_ADHERENS_JUNCTION	0.0390060385649043	-0.0468746543639279	1.39984201213333	0.162290471739391	0.232200213411745	-5.74686474912793
KEGG_NUCLEOTIDE_EXCISION_REPAIR	-0.0474585796359902	-0.0264631548287715	-1.38102799819457	0.167996389620014	0.23679850900541	-5.77258742632554
KEGG_VASOPRESSIN_REGULATED_WATER_REABSORPTION	0.0380023648632813	-0.0351865733511722	1.38085172749312	0.168050554778033	0.23679850900541	-5.77282679437099
KEGG_ERBB_SIGNALING_PATHWAY	0.0333640912234294	-0.0392561888455572	1.37438697257121	0.170046172967195	0.237808933623295	-5.78158473550015
KEGG_PENTOSE_AND_GLUCURONATE_INTERCONVERSIONS	0.0317636414437698	-0.00891205841963791	1.36977462898477	0.171480825771295	0.238025623831798	-5.78780827989376
KEGG_OLFACTORY_TRANSDUCTION	0.0210299795903037	0.126970809469739	1.30875606454001	0.191324542420338	0.263602702890243	-5.86818976109676
KEGG_RNA_POLYMERASE	-0.0425862023342407	-0.0337733671773593	-1.29572476977842	0.195773900075316	0.267749598632417	-5.88488559290441
KEGG_RIBOSOME	-0.0673218981962655	-0.00772266880021846	-1.28721198446932	0.198721289042968	0.269796786583884	-5.8957027632415
KEGG_ALPHA_LINOLENIC_ACID_METABOLISM	-0.0285072582085259	-0.0149757159742878	-1.23339510446022	0.218110395023926	0.293974880249639	-5.96245000542444
KEGG_ALZHEIMERS_DISEASE	0.0292820035339147	-0.0510794709538677	1.16842887199289	0.243289091304571	0.3255523092277	-6.03925496122666
KEGG_GLYCEROPHOSPHOLIPID_METABOLISM	0.0202893885538271	-0.0423380498870931	1.13934611739724	0.255200845360861	0.339052551693716	-6.07229988315695
KEGG_PURINE_METABOLISM	0.0223635794727664	-0.049222687529743	1.10543833102662	0.269595356044865	0.355008624268814	-6.10978197879194
KEGG_LYSINE_DEGRADATION	-0.0334578895924499	-0.0326527963462833	-1.10213247641035	0.271028089495546	0.355008624268814	-6.11337608828603
KEGG_GLYCOSPHINGOLIPID_BIOSYNTHESIS_LACTO_AND_NEOLACTO_SERIES	0.0241288334002669	-0.0386350571529005	1.03690168692106	0.300371524120522	0.390693031373545	-6.18210495802499
KEGG_OOCYTE_MEIOSIS	0.0277481113632759	-0.0364890487999073	1.02988791245302	0.303648623103971	0.39221280484263	-6.18924657532915
KEGG_STARCH_AND_SUCROSE_METABOLISM	0.0173972227075477	-0.000599882751760869	1.00052318574003	0.317626935019241	0.407438689059164	-6.21862285499259
KEGG_DRUG_METABOLISM_CYTOCHROME_P450	0.0216851486562775	-0.0127715530108995	0.97886130600365	0.328205615660292	0.418124962416536	-6.23975123424877
KEGG_CITRATE_CYCLE_TCA_CYCLE	0.0360740123413563	-0.0485742243473743	0.96085441745358	0.3371719389571	0.426625718680412	-6.2569642473785
KEGG_CIRCADIAN_RHYTHM_MAMMAL	0.0316359131117811	-0.048483203239185	0.879408370274771	0.379677061555539	0.475599652244116	-6.33084403427227
KEGG_STEROID_BIOSYNTHESIS	-0.0310200858649501	-0.0708177376552777	-0.876983759041906	0.380991119270824	0.475599652244116	-6.3329435500859
KEGG_BASE_EXCISION_REPAIR	0.0290670173987877	-0.0490548353649633	0.857570820909519	0.391613032783155	0.485600160651112	-6.34954532153079
KEGG_STEROID_HORMONE_BIOSYNTHESIS	0.016187469922537	0.0205782295403464	0.839688712446653	0.401555238377203	0.491550581479797	-6.36451027307498
KEGG_TAURINE_AND_HYPOTAURINE_METABOLISM	0.0196197440300523	-0.0230452377542349	0.839435240433911	0.40169724938134	0.491550581479797	-6.36472013663543
KEGG_ASCORBATE_AND_ALDARATE_METABOLISM	0.0200725290966686	0.00377797227146878	0.804264218135274	0.421694233723877	0.512647891978047	-6.39322781311848
KEGG_VALINE_LEUCINE_AND_ISOLEUCINE_BIOSYNTHESIS	-0.0298438565516271	-0.025610250492063	-0.766571511592135	0.443762085170569	0.535972388582636	-6.42242917475582
KEGG_GLYOXYLATE_AND_DICARBOXYLATE_METABOLISM	0.0263077562678162	-0.0512141197293222	0.74163550377686	0.45871800405291	0.550461604863492	-6.44097956399347
KEGG_INOSITOL_PHOSPHATE_METABOLISM	0.0193813990855579	-0.0520269088881161	0.73458308276549	0.462998724082133	0.550507878683323	-6.44611501881771
KEGG_MISMATCH_REPAIR	-0.0297301166823686	-0.0242321878840451	-0.731829749512546	0.464676005125171	0.550507878683323	-6.44810666656171
KEGG_AMINOACYL_TRNA_BIOSYNTHESIS	-0.0275894385166359	-0.0299056891139913	-0.705747110006877	0.480732240939727	0.565925296296134	-6.46660368034464
KEGG_HOMOLOGOUS_RECOMBINATION	-0.026455832420133	-0.0291131811236714	-0.699618894277681	0.484548245144155	0.566830022621465	-6.47085248122513
KEGG_RNA_DEGRADATION	-0.0237547906103676	-0.0143319758244675	-0.688689594041679	0.491394553187931	0.57124616808097	-6.4783382006536
KEGG_PYRUVATE_METABOLISM	0.0177406124085804	-0.0515172898155209	0.673196568203129	0.501188299368645	0.579012569456944	-6.48874820836641
KEGG_BASAL_CELL_CARCINOMA	0.014613519492926	-0.0371522091801792	0.662178430323995	0.508215927980125	0.583507176569773	-6.49600766297797
KEGG_ETHER_LIPID_METABOLISM	0.0129542974333037	-0.0284124975344401	0.650720115959377	0.515578962266196	0.588329367984739	-6.50343032807813
KEGG_DNA_REPLICATION	0.0259994862112346	-0.0406052404732793	0.60241793880447	0.547217385652228	0.620624595922649	-6.53329878201573
KEGG_HEDGEHOG_SIGNALING_PATHWAY	0.0124888139900475	-0.0328358576669317	0.597378878347206	0.550572724831692	0.620645617082998	-6.53628237024243
KEGG_CELL_CYCLE	0.0189821172186637	-0.0297095977602924	0.571237778754786	0.568140547660722	0.635163574209447	-6.55135873012002
KEGG_WNT_SIGNALING_PATHWAY	0.0125259095693797	-0.0371793405381946	0.5680792687458	0.57028127361816	0.635163574209447	-6.55313473894116
KEGG_HUNTINGTONS_DISEASE	0.0128477514717893	-0.0490521444146385	0.516557856956965	0.605733631933313	0.670633663926168	-6.5807164566178
KEGG_NITROGEN_METABOLISM	-0.00863891597810017	-0.039149016769425	-0.481058560555095	0.630722550012421	0.694168013623137	-6.5981979984441
KEGG_SELENOAMINO_ACID_METABOLISM	-0.0119886702216164	-0.0451780478577234	-0.451355171020878	0.651963908865215	0.713325217934883	-6.61187036775458
KEGG_RIBOFLAVIN_METABOLISM	-0.0105089569683594	-0.0575755837941697	-0.432901807684848	0.665305803363749	0.722853501350622	-6.61992611721354
KEGG_CYSTEINE_AND_METHIONINE_METABOLISM	-0.0105279468824869	-0.0411750585550899	-0.423423370664135	0.672200682484037	0.722853501350622	-6.62393330808518
KEGG_TASTE_TRANSDUCTION	0.00790928551970872	-0.00320028041350614	0.423243929636506	0.672331482439019	0.722853501350622	-6.62400831536354
KEGG_HISTIDINE_METABOLISM	0.00842860390260434	-0.0479275183546704	0.370668542562738	0.711069179220898	0.76010843296027	-6.64461678258027
KEGG_FATTY_ACID_METABOLISM	0.0094327470732785	-0.0363381166267261	0.36226183654959	0.717336516149538	0.762426240021794	-6.64765909634744
KEGG_SPLICEOSOME	-0.0100632998933551	-0.0167263996867052	-0.273210040345811	0.784824531327693	0.829416834244039	-6.67560299327447
KEGG_PYRIMIDINE_METABOLISM	0.00635777791484773	-0.0426055967581851	0.231454621732123	0.817073075450236	0.858619164032451	-6.68600947565351
KEGG_VALINE_LEUCINE_AND_ISOLEUCINE_DEGRADATION	-0.00693036585853089	-0.0444958114478237	-0.221617145096836	0.824718424249264	0.861784420844737	-6.68821063846284
KEGG_PROTEIN_EXPORT	-0.00565927400167663	-0.0228474196711982	-0.159833579820928	0.873088138272893	0.907231249825464	-6.69984995272037
KEGG_PARKINSONS_DISEASE	-0.00465419067460734	-0.0453640741823096	-0.149472458822574	0.881251774014017	0.910626833147818	-6.70143274895992
KEGG_LIMONENE_AND_PINENE_DEGRADATION	-0.00414553053264684	-0.0654635062826375	-0.11941992323575	0.904999129853044	0.929999105815835	-6.7054238740161
KEGG_OXIDATIVE_PHOSPHORYLATION	-0.00174269579861028	-0.0475348613024851	-0.0520173128839035	0.958539348746923	0.972323164869957	-6.71113113552122
KEGG_REGULATION_OF_AUTOPHAGY	-0.00118118370884132	0.0113928765723447	-0.0500498363064034	0.960106197625044	0.972323164869957	-6.71123032087607
KEGG_BIOSYNTHESIS_OF_UNSATURATED_FATTY_ACIDS	0.00152163993109147	-0.0557602642043366	0.0478376933316141	0.961868077075656	0.972323164869957	-6.71133727382746
KEGG_UBIQUITIN_MEDIATED_PROTEOLYSIS	0.000634112952316142	-0.0244471110948752	0.0210965966492156	0.983178504905081	0.986280523753103	-6.7122477483579
KEGG_BUTANOATE_METABOLISM	0.000448262200781778	-0.0397709517382393	0.0172057863810199	0.986280523753103	0.986280523753103	-6.71232135553488
