# Supplementary material for: A Novel Ferroptosis-Related lncRNA Prognostic Model and Immune Infiltration Features in Skin Cutaneous Melanoma
Source: Front Cell Dev Biol. 2022 Feb 3;9:790047. doi: 10.3389/fcell.2021.790047 (PMC8851039; doi:10.3389/fcell.2021.790047)
Supplement: Supplementary file 1 [file DataSheet1.ZIP › supplemantary/(Table S3)The top 20 significant biological pathways of GSVA enrichment analysis between cluster B and C.txt]

id	logFC	AveExpr	t	P.Value	adj.P.Val	B
KEGG_GLUTATHIONE_METABOLISM	0.247234326959569	0.0644394945768497	7.24102149167672	6.2946518931475e-12	1.17080525212544e-09	16.680560271543
KEGG_ARACHIDONIC_ACID_METABOLISM	0.213591950992981	0.0615581862184928	6.74688787196213	1.16303069853927e-10	1.08161854964152e-08	13.8887324116213
KEGG_LYSOSOME	0.266790190507748	0.0647797191281948	5.91265055271953	1.17655019485633e-08	6.94608071100836e-07	9.48352790469387
KEGG_METABOLISM_OF_XENOBIOTICS_BY_CYTOCHROME_P450	0.213787948600082	0.0597562437688972	5.86737307223838	1.49378079806631e-08	6.94608071100836e-07	9.25638176983323
KEGG_ARGININE_AND_PROLINE_METABOLISM	0.187921083140025	0.00659442885763108	5.77120437067632	2.46974839942201e-08	9.1874640458499e-07	8.77821640085578
KEGG_PRION_DISEASES	0.186100773846572	0.0789190459444971	5.45919344351708	1.21205446554207e-07	3.75736884318042e-06	7.26792305371939
KEGG_PHENYLALANINE_METABOLISM	0.223362847447447	0.0359309939705095	5.39260765471099	1.68811512697899e-07	3.89887152117383e-06	6.95393129121398
KEGG_NEUROACTIVE_LIGAND_RECEPTOR_INTERACTION	0.169353023814675	0.0724760794019539	5.36815969240919	1.90506661574092e-07	3.89887152117383e-06	6.83939288327234
KEGG_PENTOSE_AND_GLUCURONATE_INTERCONVERSIONS	0.1783143238067	0.0518300293210106	5.35271229409685	2.05588316743832e-07	3.89887152117383e-06	6.76723024785988
KEGG_GALACTOSE_METABOLISM	0.221538842376289	0.0432840902007923	5.34877270458112	2.09616748450206e-07	3.89887152117383e-06	6.74885228577775
KEGG_GLYCINE_SERINE_AND_THREONINE_METABOLISM	0.171643542800309	0.0164901745228461	5.31284820526081	2.50073737006371e-07	4.22851955301681e-06	6.58175263478217
KEGG_DRUG_METABOLISM_OTHER_ENZYMES	0.129134346711781	0.0366990323502813	5.20188613572559	4.28964987663819e-07	6.63414138836857e-06	6.07119277545293
KEGG_GLYCOSAMINOGLYCAN_DEGRADATION	0.253376191940282	0.0561408036702357	5.18574313885499	4.63676548649417e-07	6.63414138836857e-06	5.99762187505615
KEGG_CALCIUM_SIGNALING_PATHWAY	0.140661555666484	0.04076409659944	5.13789509920644	5.83346383154453e-07	7.72273431663602e-06	5.78061923341226
KEGG_PENTOSE_PHOSPHATE_PATHWAY	0.223089922142803	0.0500662692318438	5.12419597699427	6.22801154567421e-07	7.72273431663602e-06	5.71878390178584
KEGG_PPAR_SIGNALING_PATHWAY	0.148422710606613	0.0506057821509466	5.1095967754853	6.67695399665658e-07	7.76195902111328e-06	5.65303010172989
KEGG_OLFACTORY_TRANSDUCTION	0.122411730660474	0.168217941661183	4.97606676830485	1.25344640167301e-06	1.37141782771282e-05	5.05857893580515
KEGG_GLYCOSPHINGOLIPID_BIOSYNTHESIS_GLOBO_SERIES	0.22308704126966	0.0837376195903301	4.94025105667089	1.48101065126505e-06	1.53037767297388e-05	4.90128478066605
KEGG_GLYCEROLIPID_METABOLISM	0.147136724373696	0.0166477545210318	4.92542958520902	1.58645228593427e-06	1.55305329044092e-05	4.83646062027466
KEGG_VIBRIO_CHOLERAE_INFECTION	0.177583416629406	0.0384386138132664	4.81249207476041	2.6657593311902e-06	2.47915617800689e-05	4.34770239380585
KEGG_DRUG_METABOLISM_CYTOCHROME_P450	0.159390337574283	0.0376154594596514	4.63612274778679	5.88752804586215e-06	5.21466769776362e-05	3.6030268579741
KEGG_SYSTEMIC_LUPUS_ERYTHEMATOSUS	0.175291753064607	0.0918180165559187	4.60283076221784	6.82022666147687e-06	5.55736593144669e-05	3.46503712121394
KEGG_CELL_ADHESION_MOLECULES_CAMS	0.213673094623951	0.121515769990542	4.60111338679777	6.87201163565989e-06	5.55736593144669e-05	3.45794127481352
KEGG_GLYCOLYSIS_GLUCONEOGENESIS	0.174583503469099	0.0435760029095515	4.57518931206866	7.70122411087361e-06	5.96844868592705e-05	3.35109574196901
KEGG_GLYCOSAMINOGLYCAN_BIOSYNTHESIS_CHONDROITIN_SULFATE	0.19328496340308	0.0157250785942049	4.53268637790097	9.27292573036736e-06	6.89905674339332e-05	3.17700938076634
KEGG_CYTOKINE_CYTOKINE_RECEPTOR_INTERACTION	0.208656874076472	0.120002730085023	4.49159562244073	1.10827943170348e-05	7.92846054987873e-05	3.00999831168131
KEGG_COMPLEMENT_AND_COAGULATION_CASCADES	0.208631452220422	0.111562999712989	4.48231638127471	1.153615213468e-05	7.9471270261129e-05	2.97245968471715
KEGG_ABC_TRANSPORTERS	0.123433644404176	0.00523011200155668	4.38736168019363	1.73242135352657e-05	0.000112639730066841	2.59208077151851
KEGG_CHEMOKINE_SIGNALING_PATHWAY	0.174457078168033	0.0912241922440004	4.38414959342922	1.75621084512817e-05	0.000112639730066841	2.57933358874478
KEGG_TRYPTOPHAN_METABOLISM	0.147544808608912	0.0249856524395636	4.35335321716529	2.00076866422265e-05	0.000124047657181804	2.4575189075188
KEGG_RETINOL_METABOLISM	0.140595575103045	0.0414168466684319	4.32633420523175	2.24192060348794e-05	0.000134515236209277	2.35124485070598
KEGG_LEUKOCYTE_TRANSENDOTHELIAL_MIGRATION	0.159154935130806	0.0860739719241163	4.29724602114265	2.5325875250851e-05	0.000143187843246679	2.23746027423026
KEGG_HEMATOPOIETIC_CELL_LINEAGE	0.232319239815341	0.143062436979804	4.29650637238158	2.5404294769572e-05	0.000143187843246679	2.23457549133145
KEGG_TYPE_II_DIABETES_MELLITUS	0.128897407262484	0.0567822000135296	4.15738105369865	4.51118024603854e-05	0.000246788095812697	1.69950998679839
KEGG_PRIMARY_BILE_ACID_BIOSYNTHESIS	0.152377691691654	0.00782853598004436	4.14900178472391	4.66775226849981e-05	0.000248057691983133	1.66776621902197
KEGG_CARDIAC_MUSCLE_CONTRACTION	0.14770810366487	0.0418322854159524	4.1108329795473	5.44893801320477e-05	0.00028152846401558	1.52386655261735
KEGG_OTHER_GLYCAN_DEGRADATION	0.218511855660451	0.0353193115254435	4.09222828610209	5.87347506229868e-05	0.000295261178807447	1.45414111479536
KEGG_VIRAL_MYOCARDITIS	0.176470772554746	0.116170136187985	4.07983669938974	6.17353104995621e-05	0.000302178098761014	1.40785233482101
KEGG_DILATED_CARDIOMYOPATHY	0.130381161386495	0.0407149486030323	4.06891183362909	6.45013473498957e-05	0.000307621810437964	1.36714317243411
KEGG_STARCH_AND_SUCROSE_METABOLISM	0.105275433544735	0.0344717224845692	4.03365123819448	7.42567532935606e-05	0.000340407956784901	1.23639713433301
KEGG_MATURITY_ONSET_DIABETES_OF_THE_YOUNG	0.138744667981061	0.0458999771830457	4.03102767088656	7.50361625171018e-05	0.000340407956784901	1.22670839682317
KEGG_EPITHELIAL_CELL_SIGNALING_IN_HELICOBACTER_PYLORI_INFECTION	0.133350631379154	0.0225824977227758	3.99960150568208	8.4998398865652e-05	0.000376421480690745	1.11107826553775
KEGG_FRUCTOSE_AND_MANNOSE_METABOLISM	0.161849456674136	0.0230805940942231	3.95348667379215	0.000101920229413095	0.00044086424815897	0.94282827970309
KEGG_NICOTINATE_AND_NICOTINAMIDE_METABOLISM	0.136720455107135	-0.00714460943180023	3.90182159104851	0.000124668167356538	0.000527006343825367	0.756351657566007
KEGG_STEROID_HORMONE_BIOSYNTHESIS	0.107649775275679	0.0555072150177117	3.85964145696767	0.000146731601095629	0.000606490617861933	0.605702407043302
KEGG_ALDOSTERONE_REGULATED_SODIUM_REABSORPTION	0.122287277532808	0.0452603651632165	3.84674340480862	0.000154185638264632	0.000623446276461339	0.559923039751092
KEGG_LEISHMANIA_INFECTION	0.214947391096987	0.151132700468107	3.82440643705552	0.000167950076757318	0.000664653495252364	0.480960585665044
KEGG_TYROSINE_METABOLISM	0.122401000795602	0.0121579895253141	3.79438764997341	0.000188287903123203	0.000729615624602413	0.37548021444058
KEGG_ECM_RECEPTOR_INTERACTION	0.174488449312206	0.031728822365239	3.73855231713152	0.000232458623324239	0.000882393957924663	0.181237447279817
KEGG_ASTHMA	0.255416216965516	0.170622358694733	3.72143885041996	0.00024784801456405	0.000921994614178265	0.122212333074375
KEGG_PORPHYRIN_AND_CHLOROPHYLL_METABOLISM	0.140790142955268	0.0593098189733459	3.70720594169809	0.000261374540057905	0.000953248322564124	0.0733051925899826
KEGG_FOLATE_BIOSYNTHESIS	0.150925429978522	0.0402913530456552	3.64971837167302	0.00032342450330012	0.00115686456949658	-0.122539565032519
KEGG_ASCORBATE_AND_ALDARATE_METABOLISM	0.13447125184375	0.0473233680715591	3.61058651294411	0.000373334274582949	0.00129766034438949	-0.254292352261582
KEGG_BASAL_TRANSCRIPTION_FACTORS	-0.186701783067315	-0.112720496210674	-3.60809906916161	0.000376740099984045	0.00129766034438949	-0.262624490251979
KEGG_AMYOTROPHIC_LATERAL_SCLEROSIS_ALS	0.110477861170302	0.0477689322921372	3.59494498719615	0.000395242009844545	0.00133663661511064	-0.30660119558982
KEGG_ACUTE_MYELOID_LEUKEMIA	0.139673461929151	0.0320334415886016	3.52471160120363	0.000509362230226996	0.00169181026468252	-0.53897241786897
KEGG_VEGF_SIGNALING_PATHWAY	0.0968311319660764	0.026565219441423	3.49694261115286	0.000562489413855931	0.00183549177152988	-0.629713352459089
KEGG_PROTEIN_EXPORT	-0.190504379767523	-0.0712647283547144	-3.44814125586191	0.0006686373158272	0.00211939068534726	-0.787617381160236
KEGG_RNA_DEGRADATION	-0.185076292966557	-0.0720085543931676	-3.44659879627876	0.000672279841051012	0.00211939068534726	-0.792575649575775
KEGG_INTESTINAL_IMMUNE_NETWORK_FOR_IGA_PRODUCTION	0.229206025236533	0.16976366396438	3.37190695112819	0.000872602316078805	0.0027050671798443	-1.0302756546911
KEGG_NATURAL_KILLER_CELL_MEDIATED_CYTOTOXICITY	0.152977492992371	0.10354242987916	3.36485070135124	0.000894162511539271	0.00272646274010335	-1.05248795657303
KEGG_FC_GAMMA_R_MEDIATED_PHAGOCYTOSIS	0.115579258865926	0.063764691308019	3.33651652220595	0.000985839122951275	0.00290288114270112	-1.14125607291838
KEGG_REGULATION_OF_ACTIN_CYTOSKELETON	0.107106731489893	0.0361087477027618	3.33507028166927	0.000990745699838939	0.00290288114270112	-1.14576873406911
KEGG_B_CELL_RECEPTOR_SIGNALING_PATHWAY	0.147376990409813	0.0745592197573057	3.33269872389678	0.000998840823295009	0.00290288114270112	-1.15316479190515
KEGG_TOLL_LIKE_RECEPTOR_SIGNALING_PATHWAY	0.136249255605035	0.0747717052278863	3.30666027576418	0.00109186637183597	0.00312441761786907	-1.23405533058946
KEGG_PATHOGENIC_ESCHERICHIA_COLI_INFECTION	0.121225989517844	0.0353276523810921	3.30206249165049	0.00110910754741708	0.00312566672453906	-1.24827882211705
KEGG_GLYCOSPHINGOLIPID_BIOSYNTHESIS_GANGLIO_SERIES	0.150087715614218	0.0372668882924681	3.28272465761753	0.00118443264290649	0.00328812644150161	-1.3079043504005
KEGG_SPLICEOSOME	-0.182086057017667	-0.0657162698875475	-3.24656775256339	0.00133818282091617	0.00366032359838835	-1.41853327575851
KEGG_SULFUR_METABOLISM	0.117791131052751	0.0435691130533281	3.20588784297819	0.00153321391466462	0.00413301142213942	-1.54166432215718
KEGG_MELANOGENESIS	0.0936098940726264	0.00159304348869574	3.19021075488329	0.00161517043055537	0.00429173857261857	-1.58873730068268
KEGG_ARRHYTHMOGENIC_RIGHT_VENTRICULAR_CARDIOMYOPATHY_ARVC	0.10528745926733	0.00540043032840561	3.1785640438746	0.00167866404013598	0.00439762692204638	-1.62357170794171
KEGG_AXON_GUIDANCE	0.107915858862632	0.0169906226370486	3.14673290078527	0.00186417331051334	0.00481578105215946	-1.71818065891555
KEGG_AUTOIMMUNE_THYROID_DISEASE	0.195215852668422	0.187899793706568	3.11063773774038	0.00209736714392322	0.0053439765584893	-1.82440586826288
KEGG_ANTIGEN_PROCESSING_AND_PRESENTATION	0.169821195052129	0.146491253713659	3.10616709502327	0.00212805308571304	0.00534889018841385	-1.83748425531911
KEGG_FOCAL_ADHESION	0.115373763213967	0.0278749956633684	3.10181268828396	0.00215833899650048	0.0053526807113212	-1.85020598232777
KEGG_NON_HOMOLOGOUS_END_JOINING	-0.174965588958202	-0.118009553710389	-3.05749776071046	0.00248998480025132	0.00604781827853759	-1.97874101894816
KEGG_HYPERTROPHIC_CARDIOMYOPATHY_HCM	0.0990709624372655	0.030924064065588	3.05578894331033	0.00250366670670642	0.00604781827853759	-1.98366331125633
KEGG_GRAFT_VERSUS_HOST_DISEASE	0.235483678470441	0.202724671342355	3.00103067911268	0.00298049621152464	0.00710733711978953	-2.14005100215458
KEGG_RENIN_ANGIOTENSIN_SYSTEM	0.123557838974361	0.0630617432106316	2.98807081599088	0.00310493079378544	0.00731034338789989	-2.17668150397844
KEGG_JAK_STAT_SIGNALING_PATHWAY	0.114432296115741	0.0668683199675561	2.97991923706501	0.00318562213624754	0.00735792479196582	-2.19964645991301
KEGG_ALANINE_ASPARTATE_AND_GLUTAMATE_METABOLISM	0.089202851735048	-0.0172841555172961	2.97806359906674	0.00320425757069479	0.00735792479196582	-2.20486612554236
KEGG_SPHINGOLIPID_METABOLISM	0.115235896965426	0.0208016931128073	2.95669861077026	0.0034261381949435	0.00777148419828647	-2.26474612398083
KEGG_PROXIMAL_TUBULE_BICARBONATE_RECLAMATION	0.101148046906876	0.00491730557537003	2.94761951789348	0.00352461946242721	0.0078985448194152	-2.29007129767638
KEGG_TYPE_I_DIABETES_MELLITUS	0.205780252348544	0.181826744285473	2.92996813263217	0.00372353953742746	0.00824498040430366	-2.33910126589182
KEGG_GAP_JUNCTION	0.0968444331048262	0.0146039661798466	2.9255273900892	0.00377517525155703	0.00826097172693655	-2.35139323004999
KEGG_ALLOGRAFT_REJECTION	0.225883364580668	0.188101491396983	2.90324263764737	0.0040443235844514	0.00874702542683675	-2.4128159448628
KEGG_PRIMARY_IMMUNODEFICIENCY	0.192059086158697	0.13187952044147	2.83634106631087	0.00496102457364713	0.0106063283988318	-2.59458929184927
KEGG_BLADDER_CANCER	0.0993479420908572	0.0256588589052257	2.79745711034703	0.00557705231385354	0.0117878605724632	-2.69842251102814
KEGG_MAPK_SIGNALING_PATHWAY	0.0790921607476098	0.0280726867156971	2.77954032503103	0.00588363057831318	0.0122961268265871	-2.74581580680575
KEGG_GLYCOSYLPHOSPHATIDYLINOSITOL_GPI_ANCHOR_BIOSYNTHESIS	-0.142637664599683	-0.110400206796664	-2.77181301461189	0.00602051108149748	0.0124423895684281	-2.76616814508196
KEGG_UBIQUITIN_MEDIATED_PROTEOLYSIS	-0.123735199444219	-0.0533832971678568	-2.7415706186662	0.00658442024334214	0.0134582655523257	-2.84531131445929
KEGG_AMINO_SUGAR_AND_NUCLEOTIDE_SUGAR_METABOLISM	0.117059595643419	0.0244394593022881	2.70851810345678	0.00725503850099527	0.014667795230273	-2.93087803361241
KEGG_MELANOMA	0.0806730837155035	0.0101249227807455	2.69854485989629	0.0074691751121715	0.014938350224343	-2.95650570646912
KEGG_FC_EPSILON_RI_SIGNALING_PATHWAY	0.0845360855885429	0.0310840977773733	2.65670135744197	0.00843112717067776	0.016682868656873	-3.06306069215583
KEGG_GLYCOSAMINOGLYCAN_BIOSYNTHESIS_KERATAN_SULFATE	0.127989106219514	-0.00466661960005017	2.63743586002548	0.00891041722738801	0.0174456589925702	-3.11159411427891
KEGG_T_CELL_RECEPTOR_SIGNALING_PATHWAY	0.113862589626301	0.0661298845864656	2.55470230252808	0.0112589602083552	0.0218142354036883	-3.31622997387367
KEGG_BUTANOATE_METABOLISM	0.102023764447354	-0.0153462110381926	2.5303959264606	0.012047000562637	0.0231004340685617	-3.37517970770608
KEGG_GLYCOSPHINGOLIPID_BIOSYNTHESIS_LACTO_AND_NEOLACTO_SERIES	0.0928592283463391	-0.00258139492887712	2.48641127990616	0.0135989183175473	0.0258101919088143	-3.48049892932067
KEGG_BASAL_CELL_CARCINOMA	0.0905454051080547	-0.00719145287775537	2.47892003281882	0.0138802634155524	0.0260780706595226	-3.49826203457982
KEGG_CYTOSOLIC_DNA_SENSING_PATHWAY	0.0921583667515412	0.0619159172537534	2.46090883772898	0.0145779705795812	0.027115025278021	-3.54076186509617
KEGG_HISTIDINE_METABOLISM	0.0794903362330714	-0.0241892272831466	2.3884701476648	0.0177083190785239	0.0326113598871825	-3.70871779397923
KEGG_VASCULAR_SMOOTH_MUSCLE_CONTRACTION	0.0735937702665948	0.0241608450068848	2.35024924285614	0.0195878897861013	0.0357190931393611	-3.79541232990511
KEGG_NOD_LIKE_RECEPTOR_SIGNALING_PATHWAY	0.107428759811179	0.0615544395863916	2.30873022484861	0.0218262907246846	0.0391008577570097	-3.88807686082834
KEGG_HOMOLOGOUS_RECOMBINATION	-0.134731485019615	-0.0764399777818895	-2.30808377143677	0.0218628451974678	0.0391008577570097	-3.88950719245371
KEGG_ENDOCYTOSIS	0.0749984804857208	0.0179171983725848	2.29600315859869	0.0225558876391454	0.0399561438179146	-3.91616618784276
KEGG_STEROID_BIOSYNTHESIS	0.123716761919806	-0.0595928522199576	2.29079098930365	0.0228607859427163	0.0401142092957098	-3.92762692553702
KEGG_ADIPOCYTOKINE_SIGNALING_PATHWAY	0.0729971964495602	0.0269115486330334	2.26746368596268	0.0242699405854008	0.042188868681164	-3.97861496981308
KEGG_OXIDATIVE_PHOSPHORYLATION	0.118422541851363	-0.0205029449473294	2.22843394523494	0.0267973890995329	0.0461510590047512	-4.06280835698918
KEGG_ALZHEIMERS_DISEASE	0.090572168520191	-0.0125645543131732	2.20639890335384	0.0283229859268719	0.0483309668109924	-4.10972315602216
KEGG_TASTE_TRANSDUCTION	-0.0612135520824606	-0.0130892188507448	-2.18532360038032	0.0298520309651	0.0504770705409872	-4.15417641677043
KEGG_NUCLEOTIDE_EXCISION_REPAIR	-0.116727636071104	-0.0817648929666981	-2.1808768380742	0.0301836230633663	0.0505779629710462	-4.16350350732797
KEGG_APOPTOSIS	0.0875772686197512	0.0319882975544822	2.17189300019415	0.0308632707667105	0.0512550746661442	-4.1822915020675
KEGG_NOTCH_SIGNALING_PATHWAY	0.0899175492084304	-0.00505296995265307	2.16753479720357	0.0311977147638476	0.0513519906732359	-4.19137904532578
KEGG_PANTOTHENATE_AND_COA_BIOSYNTHESIS	0.0899659250883296	0.0388580178729902	2.14921351363428	0.0326381248714292	0.0532516774218056	-4.22939010763977
KEGG_REGULATION_OF_AUTOPHAGY	-0.0755941188051059	-0.00719930935741692	-2.09103566989339	0.0375981252977849	0.0608108809164173	-4.34803482850879
KEGG_PATHWAYS_IN_CANCER	0.062891550066466	0.0188528526621135	2.06201736552224	0.040304591950452	0.0646263284722765	-4.40604171319403
KEGG_PYRUVATE_METABOLISM	0.0879162268123475	-0.0203569708575774	2.05543328097351	0.040941307272525	0.0650861807922193	-4.41909442785687
KEGG_PARKINSONS_DISEASE	0.0998778034830571	-0.024420959214331	2.00400646711639	0.0462159424980893	0.0728488585139374	-4.51966057290465
KEGG_GLYCEROPHOSPHOLIPID_METABOLISM	0.0502511788301883	-0.0186131421466074	1.95893300161531	0.0513019719010258	0.080186275408326	-4.60577866367914
KEGG_GLYCOSAMINOGLYCAN_BIOSYNTHESIS_HEPARAN_SULFATE	0.0751505416528633	0.00218446899530742	1.92653929945975	0.0552417999925396	0.0856247899884364	-4.66650030463318
KEGG_TIGHT_JUNCTION	0.0572948186186731	0.0124224660606929	1.90104801741071	0.0585178393978585	0.0899530423801792	-4.71359410448215
KEGG_HEDGEHOG_SIGNALING_PATHWAY	0.0597810755989621	-0.0113995276715384	1.80392805122713	0.0725217025652205	0.110565874402713	-4.88744092668016
KEGG_PHOSPHATIDYLINOSITOL_SIGNALING_SYSTEM	0.0640322287125888	-0.00778928446420775	1.76729469869555	0.0784753117996193	0.118669983696985	-4.95071467471339
KEGG_PEROXISOME	0.0628905824854548	-0.0135534258489284	1.71369142386673	0.0879026197903398	0.13185392968551	-5.04102129835856
KEGG_ONE_CARBON_POOL_BY_FOLATE	-0.0862320811251929	-0.0914246955854722	-1.69192603172639	0.091984110554591	0.135831841246387	-5.07691610497301
KEGG_GLYOXYLATE_AND_DICARBOXYLATE_METABOLISM	0.0976617714690318	-0.0127532810507729	1.69176369549575	0.0920151182636812	0.135831841246387	-5.07718214375532
KEGG_GLIOMA	0.0593825014898813	0.00306972889112067	1.68315652551966	0.093671305975956	0.137187896941164	-5.09125202667951
KEGG_CELL_CYCLE	-0.0854657020827963	-0.0388899530246868	-1.62493914321102	0.105514441103605	0.153325672228677	-5.18457838473524
KEGG_MISMATCH_REPAIR	-0.100074134463514	-0.0652587008265266	-1.58704086128851	0.113846495424621	0.163871624729206	-5.24360659268539
KEGG_BIOSYNTHESIS_OF_UNSATURATED_FATTY_ACIDS	0.073402144542877	-0.0374888347209896	1.58401359127017	0.114533931262348	0.163871624729206	-5.24826293448708
KEGG_GNRH_SIGNALING_PATHWAY	0.0440866991869972	-0.0140138201541662	1.50854889893675	0.132755858981797	0.188493051684079	-5.36152371000347
KEGG_PURINE_METABOLISM	0.0487055376362965	-0.0246551515206211	1.49426743078206	0.13644577511702	0.192264501301256	-5.38234834063496
KEGG_AMINOACYL_TRNA_BIOSYNTHESIS	-0.0869420708560426	-0.066574530915414	-1.43943354599382	0.151356956983326	0.211672135330065	-5.46049875489424
KEGG_BETA_ALANINE_METABOLISM	0.0541129825070649	-0.00722458666019991	1.37385775159414	0.170793447231031	0.237071501380386	-5.55018960661516
KEGG_PROTEASOME	0.0762539043103673	0.0332916017018946	1.35769081560465	0.17586264830337	0.242299648773532	-5.5716699285028
KEGG_TAURINE_AND_HYPOTAURINE_METABOLISM	0.0451632157263113	-0.000915598413432875	1.33576932542503	0.182915462629813	0.25016379447901	-5.60039634941424
KEGG_LYSINE_DEGRADATION	-0.0602989555847622	-0.0664311715076044	-1.31434927192307	0.190008680117618	0.257967989064795	-5.62802090806893
KEGG_NON_SMALL_CELL_LUNG_CANCER	0.0472087700964221	0.00880733607723851	1.28912150456845	0.198621920564873	0.267707805978742	-5.65999188125955
KEGG_INSULIN_SIGNALING_PATHWAY	0.042941995722882	-0.00932327796686541	1.27557885691068	0.203362508904182	0.271421055212124	-5.67690247058303
KEGG_CIRCADIAN_RHYTHM_MAMMAL	-0.0676730767460587	-0.0460757209315851	-1.27294110854672	0.204295417901599	0.271421055212124	-5.68017571795862
KEGG_HUNTINGTONS_DISEASE	0.0504132608907964	-0.0296253423690964	1.23414877500675	0.218378880435864	0.288074267809012	-5.72754216572178
KEGG_NEUROTROPHIN_SIGNALING_PATHWAY	0.0457215531406447	0.00861307622275027	1.19819176812173	0.232048044966282	0.303950256082595	-5.77015459646689
KEGG_RIG_I_LIKE_RECEPTOR_SIGNALING_PATHWAY	0.0453222735798394	0.0242153724399802	1.19209594607407	0.234424710940711	0.304916057587219	-5.77725538623228
KEGG_RIBOFLAVIN_METABOLISM	0.0441171497559058	-0.0532507097320667	1.17217493658033	0.242312464222055	0.312986932953487	-5.80021109402758
KEGG_FATTY_ACID_METABOLISM	0.0470227814692678	-0.0197043613996141	1.15337512933648	0.249926892387757	0.320595875752571	-5.82152418828054
KEGG_PROSTATE_CANCER	0.041556830142996	-0.00121787861854523	1.14523911301676	0.253273816839436	0.322663903644761	-5.8306422800528
KEGG_O_GLYCAN_BIOSYNTHESIS	0.0427701461869654	-0.000982522328646085	1.1308771978112	0.259258307960043	0.328041124357605	-5.84658201692884
KEGG_CITRATE_CYCLE_TCA_CYCLE	0.0672059182370662	-0.0116354864258929	1.10383153364086	0.270793981493977	0.34032216593162	-5.87605882326465
KEGG_TGF_BETA_SIGNALING_PATHWAY	-0.0434018167753119	-0.023765974895364	-1.08224500621339	0.280251707286565	0.349844413122827	-5.89907913260514
KEGG_RIBOSOME	-0.0869090422155718	-0.0675371357558765	-1.0713134382241	0.285126319551288	0.353556636243598	-5.91056512752733
KEGG_PANCREATIC_CANCER	0.0418732302101347	0.011127075687673	1.03141745231056	0.303404265840138	0.37372975792229	-5.95150470989839
KEGG_RNA_POLYMERASE	-0.0545808871824871	-0.0715168394700675	-1.02651523386808	0.30570307339299	0.374084024020369	-5.95642898956973
KEGG_INOSITOL_PHOSPHATE_METABOLISM	0.0419474772931491	-0.0307977834661024	1.01374114764034	0.311747730504449	0.37898743708384	-5.96915134357525
KEGG_VALINE_LEUCINE_AND_ISOLEUCINE_DEGRADATION	0.0461829353923639	-0.0375963063241416	0.954250707648636	0.340936209217853	0.411780096847537	-6.0263200054438
KEGG_DORSO_VENTRAL_AXIS_FORMATION	0.0409779626006245	0.0237256016015392	0.940159306648496	0.348100157927684	0.417720189513221	-6.03935920654409
KEGG_SELENOAMINO_ACID_METABOLISM	-0.0381702290902351	-0.0612045687842701	-0.910197023510799	0.363650206152419	0.431984300391323	-6.06644430455782
KEGG_NITROGEN_METABOLISM	0.0247055104828653	-0.038331900102732	0.908332885672667	0.364631909470095	0.431984300391323	-6.06810066170557
KEGG_LIMONENE_AND_PINENE_DEGRADATION	0.0428866355671588	-0.0577218860412462	0.815809186242346	0.415434485162605	0.488967512132828	-6.14607199597707
KEGG_PROGESTERONE_MEDIATED_OOCYTE_MATURATION	0.0310263545955637	-0.00406806425021071	0.811343788213086	0.417988357145805	0.488967512132828	-6.14962466352484
KEGG_ENDOMETRIAL_CANCER	0.0326772201118633	-0.0187990162380849	0.745279133059373	0.456846913615535	0.53108453707806	-6.19991937762585
KEGG_THYROID_CANCER	0.0291666332613047	-0.0275183227937952	0.688912911656877	0.491556914988413	0.567885628495931	-6.23947143556056
KEGG_CHRONIC_MYELOID_LEUKEMIA	0.0274711368162974	-0.00568719685216713	0.639144713112895	0.523350604107756	0.600884026938535	-6.27181964293872
KEGG_TERPENOID_BACKBONE_BIOSYNTHESIS	-0.0346205111759429	-0.0929770670719791	-0.599732057279849	0.549261996978891	0.626765223546465	-6.29572270627333
KEGG_MTOR_SIGNALING_PATHWAY	-0.0212507484091519	-0.0219735643171771	-0.580945888541851	0.561833041212956	0.637200888204938	-6.30658262050194
KEGG_LONG_TERM_DEPRESSION	0.0165333240526563	-0.000317559180876833	0.547828677642095	0.584328933635638	0.655002393032035	-6.32488779537297
KEGG_PROPANOATE_METABOLISM	-0.0264958704604554	-0.075555782570653	-0.545130326805608	0.586180305719691	0.655002393032035	-6.32633208153311
KEGG_SNARE_INTERACTIONS_IN_VESICULAR_TRANSPORT	-0.0235475829492068	-0.0288702204410511	-0.540778880305409	0.589171641469759	0.655002393032035	-6.32864619881799
KEGG_SMALL_CELL_LUNG_CANCER	0.0188535591910488	-0.0168315730762174	0.537232082021829	0.591615064674096	0.655002393032035	-6.33051871653292
KEGG_LONG_TERM_POTENTIATION	0.0174199949884489	0.00354386712448662	0.478865568225132	0.632479036212529	0.696101187784204	-6.35956730529233
KEGG_N_GLYCAN_BIOSYNTHESIS	-0.0204230764457288	-0.0255637883542925	-0.441619539645831	0.659170179741435	0.721209726070041	-6.3763634998923
KEGG_RENAL_CELL_CARCINOMA	0.0134388747706062	0.00903106319949841	0.336753787606719	0.736602719304481	0.801216992927681	-6.41636213694796
KEGG_BASE_EXCISION_REPAIR	-0.0175260734031495	-0.0362674136068927	-0.328950891947378	0.742485449199811	0.802920311343982	-6.41890804634929
KEGG_OOCYTE_MEIOSIS	-0.0137873877954968	-0.0235847200145992	-0.319797440019732	0.749405705562199	0.805719429101555	-6.42181861070469
KEGG_ALPHA_LINOLENIC_ACID_METABOLISM	-0.0111570508277001	-0.0342303186534426	-0.313339409417785	0.754300433891567	0.806321153470296	-6.42382272831647
KEGG_ETHER_LIPID_METABOLISM	0.00841607444404274	-0.0188703096076688	0.275012253134516	0.783548193404596	0.832799794132885	-6.4348760867224
KEGG_VASOPRESSIN_REGULATED_WATER_REABSORPTION	-0.00996205537171776	-0.0154007445402746	-0.242596198888406	0.808529590619836	0.854468771905054	-6.44310134073848
KEGG_VALINE_LEUCINE_AND_ISOLEUCINE_BIOSYNTHESIS	-0.0116166099556513	-0.0457525771714322	-0.188062924412029	0.850989436194015	0.894260085492016	-6.45461520388968
KEGG_PYRIMIDINE_METABOLISM	0.00628021425110935	-0.0374132854272424	0.143228591249001	0.886232250859958	0.922386600760125	-6.46189774716905
KEGG_ERBB_SIGNALING_PATHWAY	0.00519167401616093	-0.018584197747501	0.141402323071991	0.88767312653797	0.922386600760125	-6.46215261979034
KEGG_LINOLEIC_ACID_METABOLISM	-0.00472222408943471	-0.0340906092686678	-0.126174138687269	0.899701845834299	0.929691907362109	-6.46415053447673
KEGG_COLORECTAL_CANCER	-0.00507960880274911	-0.0192097333947742	-0.118678598596134	0.905631264299549	0.930648702539868	-6.46505043474932
KEGG_ADHERENS_JUNCTION	-0.00400399228757383	-0.0250928307457869	-0.0933924742648969	0.925671255024955	0.946015678212317	-6.4676798367553
KEGG_P53_SIGNALING_PATHWAY	0.00294085315389449	-0.0216655797485979	0.0813996075955774	0.935193368640761	0.948024005285522	-6.46870772309265
KEGG_WNT_SIGNALING_PATHWAY	0.00263317264744046	-0.0292564233408264	0.0780807365603539	0.937830198777075	0.948024005285522	-6.46896726073441
KEGG_CYSTEINE_AND_METHIONINE_METABOLISM	0.00274253550747198	-0.0466605013011041	0.0708049635838326	0.943613133157851	0.948713744688434	-6.46949843431172
KEGG_DNA_REPLICATION	-0.00150992962276056	-0.0258120756493288	-0.0223974863231162	0.982149870467948	0.982149870467948	-6.47171076172061
