# Supplementary material for: A Novel Ferroptosis-Related lncRNA Prognostic Model and Immune Infiltration Features in Skin Cutaneous Melanoma
Source: Front Cell Dev Biol. 2022 Feb 3;9:790047. doi: 10.3389/fcell.2021.790047 (PMC8851039; doi:10.3389/fcell.2021.790047)
Supplement: Supplementary file 1 [file DataSheet1.ZIP › supplemantary/(Table S4)The top 20 significant biological pathways of GSVA enrichment analysis between cluster A and C.txt]

id	logFC	AveExpr	t	P.Value	adj.P.Val	B
KEGG_GLUTATHIONE_METABOLISM	0.370466644930464	-0.0499907500789301	11.3213700945149	4.80868122355686e-25	8.94414707581576e-23	46.15003062359
KEGG_CYTOKINE_CYTOKINE_RECEPTOR_INTERACTION	0.445457686655295	-0.085224509163102	10.5681433566817	1.87846017174496e-22	1.4380878640985e-20	40.2901086190976
KEGG_CELL_ADHESION_MOLECULES_CAMS	0.45680682561402	-0.089168960093081	10.5411072207396	2.31949655499757e-22	1.4380878640985e-20	40.0830905562723
KEGG_CHEMOKINE_SIGNALING_PATHWAY	0.395582195882422	-0.0992956715267788	10.4405560016894	5.07114678151388e-22	2.35808325340396e-20	39.3153114838516
KEGG_LEUKOCYTE_TRANSENDOTHELIAL_MIGRATION	0.359379778843962	-0.0865036837168124	10.3532888905291	9.97084346871259e-22	3.09440755164111e-20	38.6517557265819
KEGG_LEISHMANIA_INFECTION	0.538447389946422	-0.125376365564758	10.3531447877997	9.98195984400358e-22	3.09440755164111e-20	38.6506621806892
KEGG_HEMATOPOIETIC_CELL_LINEAGE	0.510532300079083	-0.0973495465751058	10.3116733464689	1.37516161474784e-21	3.65400086204426e-20	38.3362501176828
KEGG_SYSTEMIC_LUPUS_ERYTHEMATOSUS	0.375593645811914	-0.0817105902384948	10.2488732704033	2.23127841064025e-21	5.18772230473859e-20	37.8612850127811
KEGG_PRION_DISEASES	0.352208001953791	-0.067226862694594	10.1529740050109	4.65985385630643e-21	9.63036463636662e-20	37.1386921993356
KEGG_VIRAL_MYOCARDITIS	0.428141907600618	-0.0994527249470567	9.88521782587143	3.57791027721179e-20	6.65491311561393e-19	35.1389969955503
KEGG_NEUROACTIVE_LIGAND_RECEPTOR_INTERACTION	0.275792084215711	-0.0239288923800838	9.86943600385025	4.03129783271408e-20	6.81655815349835e-19	35.0219732529381
KEGG_ARACHIDONIC_ACID_METABOLISM	0.288495418278242	-0.0114791359929846	9.76214932345424	9.04888999100527e-20	1.40257794860582e-18	34.2289765923116
KEGG_ASTHMA	0.593515801187303	-0.120058576219281	9.7185069488906	1.25569488114104e-19	1.79660959917103e-18	33.9076824997023
KEGG_COMPLEMENT_AND_COAGULATION_CASCADES	0.395375133270782	-0.0527070058379506	9.70008969460365	1.44156274352832e-19	1.91521907354476e-18	33.7723202660164
KEGG_CALCIUM_SIGNALING_PATHWAY	0.231358539859092	-0.0411822775015194	9.34520534660562	2.0066131973099e-18	2.48820036466428e-17	31.1908129538267
KEGG_INTESTINAL_IMMUNE_NETWORK_FOR_IGA_PRODUCTION	0.577066688350234	-0.127461420641663	9.24268561214538	4.25236916268191e-18	4.94337915161772e-17	30.4548381201369
KEGG_NATURAL_KILLER_CELL_MEDIATED_CYTOTOXICITY	0.391261545264639	-0.0998346711159124	9.2161634847793	5.16054062491292e-18	5.6462385660812e-17	30.2651745926787
KEGG_ANTIGEN_PROCESSING_AND_PRESENTATION	0.471398829285482	-0.10959831182224	9.15236123417842	8.21076678210075e-18	8.48445900817078e-17	29.8101679904577
KEGG_GLYCOSPHINGOLIPID_BIOSYNTHESIS_GLOBO_SERIES	0.386327101633979	-0.0620975540790467	9.07227082031663	1.46714844810336e-17	1.43626111235381e-16	29.2415325759121
KEGG_AUTOIMMUNE_THYROID_DISEASE	0.520773660043717	-0.0892072271875093	8.85917820235169	6.77921041447951e-17	6.30466568546595e-16	27.7426057558547
KEGG_TYPE_II_DIABETES_MELLITUS	0.257303143777328	-0.0553694800226279	8.733999918879	1.64995555469544e-16	1.46138920558739e-15	26.8718163188085
KEGG_LYSOSOME	0.397848136453523	-0.0571293523912627	8.66265324630892	2.7304121729495e-16	2.30843938258458e-15	26.3788010859542
KEGG_GRAFT_VERSUS_HOST_DISEASE	0.62541887549805	-0.129270453031478	8.64233989531506	3.15007339884099e-16	2.54745066167141e-15	26.2388767576699
KEGG_PPAR_SIGNALING_PATHWAY	0.240926080829648	-0.0332455933519966	8.57584113377622	5.02336123050824e-16	3.89310495364389e-15	25.7822017808967
KEGG_FC_GAMMA_R_MEDIATED_PHAGOCYTOSIS	0.301540191616132	-0.0947447870519972	8.53856925031764	6.51912866881511e-16	4.85023172959844e-15	25.5271765249037
KEGG_TYPE_I_DIABETES_MELLITUS	0.552732525085744	-0.113366133896678	8.39797568294666	1.73198359951844e-15	1.23903442119396e-14	24.5713313402293
KEGG_ALLOGRAFT_REJECTION	0.60643466664909	-0.135687653800997	8.38410285476714	1.90628789423483e-15	1.31322054936177e-14	24.4775465024862
KEGG_B_CELL_RECEPTOR_SIGNALING_PATHWAY	0.355373615865394	-0.103729097671485	8.16644777446882	8.47429835834891e-15	5.62935533804606e-14	23.0188834727635
KEGG_PENTOSE_PHOSPHATE_PATHWAY	0.325865451062002	-0.0462980826811955	8.06946946665163	1.63464924500845e-14	1.04843020541921e-13	22.3768234327667
KEGG_TOLL_LIKE_RECEPTOR_SIGNALING_PATHWAY	0.321696135661536	-0.0844545288827341	7.99679479763984	2.66596740265818e-14	1.65289978964807e-13	21.8989116880573
KEGG_PRIMARY_IMMUNODEFICIENCY	0.501162235050058	-0.131590900377897	7.91135294182341	4.7213360799795e-14	2.8328016479877e-13	21.3406425740135
KEGG_JAK_STAT_SIGNALING_PATHWAY	0.279043950984953	-0.074110457008359	7.85951427688944	6.66557892218829e-14	3.87436774852194e-13	21.0038506821894
KEGG_PHENYLALANINE_METABOLISM	0.309621994837672	-0.0469349722944389	7.75742512525717	1.30907513534215e-13	7.37842349011031e-13	20.3448705832523
KEGG_METABOLISM_OF_XENOBIOTICS_BY_CYTOCHROME_P450	0.25931494589331	0.0107434306299365	7.73824459631428	1.48512838279102e-13	8.12452585879793e-13	20.2217011825242
KEGG_ARGININE_AND_PROLINE_METABOLISM	0.241610921989406	-0.047673776402438	7.68585763928002	2.09406957397113e-13	1.11284840216752e-12	19.8863343445255
KEGG_GALACTOSE_METABOLISM	0.314958786743044	-0.0453403460386447	7.6276901060864	3.06138396901916e-13	1.5817150506599e-12	19.5157580722314
KEGG_GLYCINE_SERINE_AND_THREONINE_METABOLISM	0.253450020880541	-0.0598868996107581	7.59158223984136	3.87158132684485e-13	1.94625439673822e-12	19.2866782632017
KEGG_T_CELL_RECEPTOR_SIGNALING_PATHWAY	0.321776679937744	-0.110246810265014	7.58136867984849	4.13689930169264e-13	2.02490334240745e-12	19.222013984476
KEGG_DILATED_CARDIOMYOPATHY	0.229980899955184	-0.0479498296323285	7.48580578706476	7.66986473926872e-13	3.65793549103585e-12	18.6198631534753
KEGG_AMYOTROPHIC_LATERAL_SCLEROSIS_ALS	0.227170664877871	-0.0537859233894551	7.42242329724967	1.15181054421687e-12	5.35591903060846e-12	18.223376859382
KEGG_TRYPTOPHAN_METABOLISM	0.244215620633134	-0.062227142561127	7.40346571259923	1.30019073216227e-12	5.89842624834589e-12	18.1052406356457
KEGG_VIBRIO_CHOLERAE_INFECTION	0.281928652526296	-0.0567060973331758	7.3616638170663	1.69720074662424e-12	7.51617473505019e-12	17.845487625719
KEGG_GLYCOSAMINOGLYCAN_DEGRADATION	0.342912462504876	-0.031057897161625	7.29946355446481	2.51839146757653e-12	1.08935072783543e-11	17.4608769200471
KEGG_ALDOSTERONE_REGULATED_SODIUM_REABSORPTION	0.224526345225376	-0.0451185069279621	7.22509743091303	4.02491900802053e-12	1.6991699619513e-11	17.0040411036522
KEGG_GLYCEROLIPID_METABOLISM	0.213304449204948	-0.0455855147442388	7.22173311469307	4.11089506923702e-12	1.6991699619513e-11	16.9834516951966
KEGG_CARDIAC_MUSCLE_CONTRACTION	0.231876960375145	-0.0351606221898035	7.18922305172088	5.04067608817176e-12	2.03818641826075e-11	16.7848408706002
KEGG_EPITHELIAL_CELL_SIGNALING_IN_HELICOBACTER_PYLORI_INFECTION	0.238289984198188	-0.0706144476978704	7.1008784800894	8.74497946255493e-12	3.46077910645791e-11	16.2483365504649
KEGG_VEGF_SIGNALING_PATHWAY	0.208830731764162	-0.0703988455494025	7.08668615322769	9.55013395736179e-12	3.70067690847769e-11	16.1625889517057
KEGG_NOD_LIKE_RECEPTOR_SIGNALING_PATHWAY	0.29757284490885	-0.0999291455309783	7.07580933870427	1.02161904807987e-11	3.87798250903789e-11	16.0969560646826
KEGG_GLYCOLYSIS_GLUCONEOGENESIS	0.255884937539219	-0.0325496215683677	7.02519224381277	1.39682470542585e-11	5.19618790418416e-11	15.7924725862548
KEGG_FC_EPSILON_RI_SIGNALING_PATHWAY	0.214685533787318	-0.0800533214870227	6.84354719957549	4.23767400045319e-11	1.5455046354594e-10	14.7128227453748
KEGG_GLYCOSAMINOGLYCAN_BIOSYNTHESIS_CHONDROITIN_SULFATE	0.290294073477106	-0.0742813084957176	6.81137320006393	5.14738090548444e-11	1.84117855465405e-10	14.523737880477
KEGG_PATHOGENIC_ESCHERICHIA_COLI_INFECTION	0.251550685013733	-0.0779719735004971	6.79836768496205	5.56734125717396e-11	1.95382164874407e-10	14.4474905571138
KEGG_REGULATION_OF_ACTIN_CYTOSKELETON	0.218538100289067	-0.0609558048177763	6.78584772353591	6.00336531535967e-11	2.06782583084611e-10	14.3741909721784
KEGG_FRUCTOSE_AND_MANNOSE_METABOLISM	0.258965053366158	-0.0652832134947158	6.5832368528071	2.00644351373325e-10	6.78542715553426e-10	13.2019073356044
KEGG_CYTOSOLIC_DNA_SENSING_PATHWAY	0.248423843364289	-0.0710085694372635	6.50276433402323	3.21686767010432e-10	1.06845961899893e-09	12.7436737026066
KEGG_HYPERTROPHIC_CARDIOMYOPATHY_HCM	0.200141694081228	-0.0572214439686041	6.49545857799291	3.3570341137214e-10	1.09545323710909e-09	12.7022827142574
KEGG_DRUG_METABOLISM_OTHER_ENZYMES	0.166105695378076	-0.000655731329728142	6.44541852262023	4.49183063038029e-10	1.44048361594954e-09	12.4197247573061
KEGG_ACUTE_MYELOID_LEUKEMIA	0.262781398212865	-0.0763766154291026	6.37096130022237	6.90716184630907e-10	2.17751203968387e-09	12.0023632005252
KEGG_SULFUR_METABOLISM	0.225094993856986	-0.050706286691317	6.16228212922512	2.26281075344829e-09	7.0147133356897e-09	10.8524823809292
KEGG_OLFACTORY_TRANSDUCTION	0.143441710250778	0.144276021027033	6.09612754376428	3.27643084274866e-09	9.99042847133197e-09	10.4941463277486
KEGG_FOLATE_BIOSYNTHESIS	0.253708064358563	-0.052108038933962	6.08855115484398	3.41766838895101e-09	1.01153215073473e-08	10.4533001721959
KEGG_MAPK_SIGNALING_PATHWAY	0.174373113065178	-0.0542364170876605	6.08810559843373	3.42615728474666e-09	1.01153215073473e-08	10.4508993043236
KEGG_RENIN_ANGIOTENSIN_SYSTEM	0.236575573565727	-0.0362059494368747	6.04767325810242	4.28876822116284e-09	1.24642326427545e-08	10.2336030324032
KEGG_ABC_TRANSPORTERS	0.173390264317788	-0.0424352895098096	6.01451499539262	5.1517439097537e-09	1.47419133417567e-08	10.0562472496242
KEGG_PENTOSE_AND_GLUCURONATE_INTERCONVERSIONS	0.21007796525047	0.0160300417101891	5.99371343746687	5.77748714274528e-09	1.6282009220464e-08	9.94537576966968
KEGG_PANTOTHENATE_AND_COA_BIOSYNTHESIS	0.23343844379263	-0.0834788665143359	5.98294643314432	6.12996048000532e-09	1.70175022280745e-08	9.8881068189565
KEGG_MATURITY_ONSET_DIABETES_OF_THE_YOUNG	0.206935732452825	-0.0175269879196036	5.95395166236347	7.18696819963044e-09	1.96584718401656e-08	9.73428938759551
KEGG_AXON_GUIDANCE	0.196075086461851	-0.0610776084461415	5.94622474582114	7.4974778781677e-09	2.02105925411477e-08	9.69339760132897
KEGG_FOCAL_ADHESION	0.213661465205828	-0.0588905321718892	5.86805643868849	1.14748889716212e-08	3.04904192674507e-08	9.28208750005938
KEGG_PORPHYRIN_AND_CHLOROPHYLL_METABOLISM	0.205583300554804	-0.00144959056496209	5.85519032084155	1.230258196366e-08	3.22292992287431e-08	9.21480220135305
KEGG_GLYCOSPHINGOLIPID_BIOSYNTHESIS_GANGLIO_SERIES	0.267410764307135	-0.0669831119757249	5.81087720159945	1.56240881774924e-08	4.03622277918555e-08	8.98396098746386
KEGG_ECM_RECEPTOR_INTERACTION	0.250000093971675	-0.0396544714331322	5.69302775547855	2.93061660358428e-08	7.46705052420103e-08	8.37688540152083
KEGG_BLADDER_CANCER	0.203387937230913	-0.0649312870421161	5.60294368667846	4.70883879624842e-08	1.18357299473271e-07	7.91960437785247
KEGG_BASAL_TRANSCRIPTION_FACTORS	-0.274965088401334	-0.0302319999552122	-5.58862929091557	5.0747060255943e-08	1.25588561021205e-07	7.84748655339546
KEGG_DRUG_METABOLISM_CYTOCHROME_P450	0.18107548623056	0.011102783371959	5.58649504299817	5.13157561161911e-08	1.25588561021205e-07	7.83674676572128
KEGG_ADIPOCYTOKINE_SIGNALING_PATHWAY	0.174108408346316	-0.0598323987043598	5.53838103264715	6.59152805260781e-08	1.59223924387669e-07	7.59551746525515
KEGG_VASCULAR_SMOOTH_MUSCLE_CONTRACTION	0.168469580549167	-0.0575142359327597	5.44340830380067	1.0752598235818e-07	2.56408111777199e-07	7.12435915949016
KEGG_TYROSINE_METABOLISM	0.163513039308566	-0.0282141161917494	5.40819215609387	1.28707632353739e-07	3.0303315971893e-07	6.95135225757933
KEGG_OTHER_GLYCAN_DEGRADATION	0.293768034782472	-0.038277305555708	5.39232023573246	1.39531687956811e-07	3.24411174499585e-07	6.87368023146893
KEGG_MELANOGENESIS	0.151637687502787	-0.0510350256902167	5.38782053444142	1.42757989361295e-07	3.27341352166636e-07	6.85169438320556
KEGG_RETINOL_METABOLISM	0.171931550347399	0.00804220130733405	5.38568862449061	1.44311778912173e-07	3.27341352166636e-07	6.84128300882116
KEGG_APOPTOSIS	0.206661203989141	-0.0702628581263449	5.2596186200305	2.72123950752152e-07	6.09819937830123e-07	6.23167669201339
KEGG_GAP_JUNCTION	0.166857367629945	-0.0480081045593919	5.2085985975205	3.50601352869249e-07	7.76331567067623e-07	5.98838457600928
KEGG_MELANOMA	0.148612984689537	-0.049901218507714	5.10540390019538	5.81905486847506e-07	1.27334612416043e-06	5.50236355518568
KEGG_NICOTINATE_AND_NICOTINAMIDE_METABOLISM	0.17345386876806	-0.0447221164640988	5.01411417783615	9.04995080324257e-07	1.95731494116642e-06	5.07923881664139
KEGG_ENDOCYTOSIS	0.172060331507781	-0.0656237540214732	4.99337917830348	9.99614383266572e-07	2.12259333334433e-06	4.9840323258848
KEGG_AMINO_SUGAR_AND_NUCLEOTIDE_SUGAR_METABOLISM	0.215599320186087	-0.0626250299163515	4.99241535263221	1.00423770609839e-06	2.12259333334433e-06	4.97961496826566
KEGG_PRIMARY_BILE_ACID_BIOSYNTHESIS	0.188712544025632	-0.030284398008301	4.95367235013383	1.20820869421818e-06	2.52502041713014e-06	4.8026490821841
KEGG_NON_HOMOLOGOUS_END_JOINING	-0.276698435413307	-0.0251462952565977	-4.93999847390177	1.2893411001736e-06	2.66463827369211e-06	4.74047071569401
KEGG_SPHINGOLIPID_METABOLISM	0.199601695132425	-0.0545656001965667	4.92998853800351	1.35204693108504e-06	2.7635244965035e-06	4.69504582905146
KEGG_PATHWAYS_IN_CANCER	0.151025129889852	-0.0567169797568496	4.87099081768088	1.78599574126209e-06	3.61081747689944e-06	4.42891105174165
KEGG_STARCH_AND_SUCROSE_METABOLISM	0.122672656252283	0.0144449637823917	4.68900179565196	4.14521382498362e-06	8.29042764996723e-06	3.62529672124802
KEGG_ARRHYTHMOGENIC_RIGHT_VENTRICULAR_CARDIOMYOPATHY_ARVC	0.152414160859248	-0.0389511091634235	4.67259969010779	4.46645221898618e-06	8.83787353969605e-06	3.55416532689596
KEGG_TIGHT_JUNCTION	0.129379782000982	-0.0497087260564824	4.44587388227936	1.22683105382093e-05	2.40200606327045e-05	2.5931556527972
KEGG_GLYCOSYLPHOSPHATIDYLINOSITOL_GPI_ANCHOR_BIOSYNTHESIS	-0.227642352632548	-0.0330024326506528	-4.34656421202657	1.88586478627682e-05	3.65386302341133e-05	2.18541219072271
KEGG_PROXIMAL_TUBULE_BICARBONATE_RECLAMATION	0.138592399167149	-0.0312845450271935	4.308754625499	2.21674391255432e-05	4.25066358489798e-05	2.0323094832177
KEGG_STEROID_HORMONE_BIOSYNTHESIS	0.123837245198216	0.0363396084510891	4.21765040551072	3.2573198407841e-05	6.18226010597798e-05	1.66826825136831
KEGG_NOTCH_SIGNALING_PATHWAY	0.169134304298903	-0.0748142950070445	4.17873856685195	3.83157897676055e-05	7.19872413815619e-05	1.51488807653308
KEGG_RNA_DEGRADATION	-0.208831083576925	-0.0423891928453769	-4.17411885907996	3.90584489141983e-05	7.26487149804088e-05	1.49676246434926
KEGG_ASCORBATE_AND_ALDARATE_METABOLISM	0.154543780940419	0.0235012538527388	4.04104602273231	6.74048375774239e-05	0.000124131681083177	0.982340908128596
KEGG_ALANINE_ASPARTATE_AND_GLUTAMATE_METABOLISM	0.12610108281887	-0.0523819081980933	4.00846098963912	7.68737342241015e-05	0.000140181515349832	0.858653813693462
KEGG_GLIOMA	0.139974696025268	-0.0661367975810553	3.93712612398133	0.00010220080018485	0.000184556784799826	0.591026211426193
KEGG_NON_SMALL_CELL_LUNG_CANCER	0.148980490465717	-0.0770580468857194	3.89827719046409	0.000119139794691056	0.000213076940505159	0.447100297024157
KEGG_RIG_I_LIKE_RECEPTOR_SIGNALING_PATHWAY	0.143919410553172	-0.0589488216681923	3.83951458156191	0.000149895668174312	0.000265529469337353	0.231853714242625
KEGG_PROTEASOME	0.197014540338789	-0.0697083440417866	3.63101569758105	0.000330967112824356	0.000577607960410294	-0.507844268956089
KEGG_GLYCOSAMINOGLYCAN_BIOSYNTHESIS_KERATAN_SULFATE	0.185444785373977	-0.0587182744179338	3.62994960141855	0.000332279848193019	0.000577607960410294	-0.511529509618177
KEGG_SPLICEOSOME	-0.192149356911022	-0.0474635716221556	-3.61805487088232	0.000347262298181343	0.000598062846867868	-0.552579483553385
KEGG_PROTEIN_EXPORT	-0.1961636537692	-0.0561521148541726	-3.60933388113653	0.000358648145910035	0.000612005093020794	-0.582598041360728
KEGG_DORSO_VENTRAL_AXIS_FORMATION	0.148841113028867	-0.0667808352077275	3.59607433969328	0.000376633532099395	0.000636853063368068	-0.628111410913953
KEGG_PHOSPHATIDYLINOSITOL_SIGNALING_SYSTEM	0.126006659839863	-0.0620189416553974	3.51785031001015	0.000501191113108933	0.000839833757101456	-0.893480902623143
KEGG_PANCREATIC_CANCER	0.136912373894934	-0.0689362531042754	3.34776702858818	0.000916663560912029	0.00152231627080033	-1.45186640363681
KEGG_GLYCOSPHINGOLIPID_BIOSYNTHESIS_LACTO_AND_NEOLACTO_SERIES	0.116988061746606	-0.0274326467826022	3.30724764550054	0.00105471713201223	0.00173608306685199	-1.58110719257679
KEGG_NUCLEOTIDE_EXCISION_REPAIR	-0.164186215707094	-0.0365123334807076	-3.2964566321928	0.00109461509898451	0.00178595095097473	-1.61527947408166
KEGG_ALZHEIMERS_DISEASE	0.119854172054106	-0.0415061932714584	3.26435355268164	0.00122175692252788	0.00197605902252336	-1.71632657752549
KEGG_ONE_CARBON_POOL_BY_FOLATE	-0.159323045544371	-0.0268781699939927	-3.19401842790427	0.00154965621461623	0.00248479358550533	-1.93448735694215
KEGG_NEUROTROPHIN_SIGNALING_PATHWAY	0.123702095558072	-0.0577049649949408	3.186754484391	0.00158780175979505	0.00252419766941777	-1.95676529018136
KEGG_GLYCOSAMINOGLYCAN_BIOSYNTHESIS_HEPARAN_SULFATE	0.126052251100981	-0.0435974618402717	3.18365112718294	0.00160436191364238	0.00252890945709731	-1.96626857991104
KEGG_BASAL_CELL_CARCINOMA	0.105158924600981	-0.024130132265473	3.17309127100975	0.00166191565213051	0.00259761606131324	-1.99854074870304
KEGG_PROSTATE_CANCER	0.113480348298249	-0.0623510133132477	3.03804748323665	0.00258686959140725	0.00400964786668124	-2.40238322405856
KEGG_BETA_ALANINE_METABOLISM	0.108752296679519	-0.0549069886808742	2.95712836743277	0.00334757870700449	0.00514586478927963	-2.63645112966259
KEGG_O_GLYCAN_BIOSYNTHESIS	0.105686473927552	-0.0548128990022842	2.94227180570012	0.00350772372883318	0.00534498204951705	-2.67877786256426
KEGG_HOMOLOGOUS_RECOMBINATION	-0.161187317439748	-0.0473808417935243	-2.93984087800873	0.00353458490371289	0.00534498204951705	-2.68568447620241
KEGG_PEROXISOME	0.108965243537227	-0.0547113623964683	2.89886408812386	0.004016600228131	0.00602490034219649	-2.80129341443021
KEGG_UBIQUITIN_MEDIATED_PROTEOLYSIS	-0.123101086491903	-0.0470937207144479	-2.74565441606688	0.00639716631942758	0.00951898348330823	-3.21991582759873
KEGG_GNRH_SIGNALING_PATHWAY	0.0799522345403974	-0.0457841722406824	2.69882187691597	0.00734602802437287	0.0108441366074076	-3.34356679501684
KEGG_INSULIN_SIGNALING_PATHWAY	0.0898854747038958	-0.0500944160365616	2.65983400455292	0.00823077877662678	0.0119820608830569	-3.44495899278197
KEGG_PYRUVATE_METABOLISM	0.105656839220928	-0.0397095131073824	2.659208649034	0.0082457193173725	0.0119820608830569	-3.44657382926879
KEGG_RENAL_CELL_CARCINOMA	0.104889974547237	-0.0665320235070368	2.58269757741752	0.0102684711060179	0.014805702524956	-3.64140824188114
KEGG_BUTANOATE_METABOLISM	0.102472026648136	-0.0213267188251699	2.57728615738285	0.0104270837029811	0.0149187505288806	-3.65498240626897
KEGG_HISTIDINE_METABOLISM	0.0879189401356757	-0.0354592279244177	2.56981287303675	0.0106497321518769	0.0151209937423595	-3.67368381093864
KEGG_GLYCEROPHOSPHOLIPID_METABOLISM	0.0705405673840154	-0.0379785679803472	2.55545656645345	0.0110893957080209	0.0156259666794839	-3.70946365155041
KEGG_PROGESTERONE_MEDIATED_OOCYTE_MATURATION	0.0924866997927015	-0.05606099298973	2.48752325023563	0.0133972184236647	0.0187359596000123	-3.87616602603414
KEGG_LONG_TERM_DEPRESSION	0.0703590735577636	-0.0452665371329289	2.43930097408942	0.0152850154225802	0.0212165139447756	-3.99188242040945
KEGG_GLYOXYLATE_AND_DICARBOXYLATE_METABOLISM	0.123969527736848	-0.0396515427430717	2.39453966007649	0.0172441276337873	0.0237585758509958	-4.0973441978331
KEGG_OXIDATIVE_PHOSPHORYLATION	0.116679846052753	-0.0255931758072735	2.36265712404832	0.018771407051406	0.0256726596438347	-4.17131551595757
KEGG_PURINE_METABOLISM	0.0710691171090628	-0.0456325954089486	2.34389060139456	0.0197249287514347	0.0267798302756705	-4.2144093291256
KEGG_HEDGEHOG_SIGNALING_PATHWAY	0.0722698895890096	-0.0249070375360656	2.33572879440636	0.0201527204841128	0.0271623623916303	-4.23304799242195
KEGG_REGULATION_OF_AUTOPHAGY	-0.0767753025139472	-0.0020734013168878	-2.26953015314746	0.0239334426921706	0.0320260456168614	-4.38190291463296
KEGG_MISMATCH_REPAIR	-0.129804251145883	-0.035427588391046	-2.16212389237507	0.0313852612328623	0.0416975613522313	-4.61460869728136
KEGG_CHRONIC_MYELOID_LEUKEMIA	0.0907045057523112	-0.0589351593471231	2.11621457894586	0.035135739518737	0.0463492734076956	-4.71073962747855
KEGG_TERPENOID_BACKBONE_BIOSYNTHESIS	-0.123073999541883	-0.0187010747796389	-2.10593655257605	0.0360261747227584	0.0471892147776976	-4.73198676470698
KEGG_LONG_TERM_POTENTIATION	0.0742832850167264	-0.0439391593693059	2.07436619500551	0.0388831324639091	0.0505752632048048	-4.79662184942878
KEGG_PARKINSONS_DISEASE	0.0952236128084497	-0.02610865363872	2.05438030873651	0.0407899876917086	0.0526870674351236	-4.83704913824237
KEGG_LYSINE_DEGRADATION	-0.0937568451772121	-0.0357386494524193	-2.02487997414691	0.0437498307509554	0.0561204725495015	-4.89602646195186
KEGG_RNA_POLYMERASE	-0.0971670895167278	-0.0336703284568915	-2.0144669691013	0.0448372287581522	0.0571214010206597	-4.91664600419235
KEGG_RIBOSOME	-0.154230940411837	-0.00767350620065887	-1.99196293806316	0.0472656831348759	0.0598055582522919	-4.96085425953396
KEGG_AMINOACYL_TRNA_BIOSYNTHESIS	-0.114531509372679	-0.0392174600963268	-1.97621738267071	0.0490301478189783	0.0616189695562836	-4.99149809423022
KEGG_TASTE_TRANSDUCTION	-0.0533042665627519	-0.0161922426541989	-1.91404924380323	0.0565486839971713	0.0705909746541871	-5.11017243491298
KEGG_CITRATE_CYCLE_TCA_CYCLE	0.103279930578423	-0.0448485207325828	1.88184434852835	0.0608083743662014	0.0754023842140897	-5.17019352378995
KEGG_TAURINE_AND_HYPOTAURINE_METABOLISM	0.0647829597563636	-0.0194531735808564	1.79035752253824	0.0743872890024709	0.0916293758573483	-5.33526744271336
KEGG_SMALL_CELL_LUNG_CANCER	0.0649810823888024	-0.055609670671973	1.78685594995182	0.0749529030427039	0.0916968425880939	-5.34142557362742
KEGG_THYROID_CANCER	0.0754621506082034	-0.0670013359460665	1.78393116997149	0.0754280479353676	0.0916968425880939	-5.34656026580363
KEGG_STEROID_BIOSYNTHESIS	0.0926966760548555	-0.0410201636035524	1.7588429401554	0.0796060506017177	0.0961475676098668	-5.39026629387991
KEGG_HUNTINGTONS_DISEASE	0.0632610123625857	-0.0429110744356998	1.75324066580985	0.0805643774430318	0.0966772529316382	-5.3999431493245
KEGG_LINOLEIC_ACID_METABOLISM	-0.0612176832316127	0.0123927835080831	-1.72808597023625	0.0849840413450744	0.100722725429406	-5.44302011830312
KEGG_PROPANOATE_METABOLISM	-0.082402038032826	-0.0283564659908893	-1.72789326838734	0.0850186445828858	0.100722725429406	-5.4433477614252
KEGG_ENDOMETRIAL_CANCER	0.0738668279598385	-0.0542976333351672	1.64344979646239	0.101319387741338	0.119274722277778	-5.5834729178456
KEGG_BIOSYNTHESIS_OF_UNSATURATED_FATTY_ACIDS	0.0749237844739685	-0.0427726868284524	1.55237857664346	0.121607731452426	0.142258100944347	-5.72686380316281
KEGG_INOSITOL_PHOSPHATE_METABOLISM	0.0613288763787069	-0.0489634065881196	1.52361799353195	0.128639389146472	0.149543289882774	-5.77047628788546
KEGG_FATTY_ACID_METABOLISM	0.0564555285425463	-0.0300094414782132	1.43162323443144	0.153274667269589	0.177075081441886	-5.90457981932058
KEGG_CELL_CYCLE	-0.0664835848641326	-0.0497181179550185	-1.36956340882847	0.17182982588903	0.197286096391109	-5.99039313986473
KEGG_SELENOAMINO_ACID_METABOLISM	-0.0501588993118515	-0.0492953810214274	-1.23647795365303	0.217231405557968	0.247883689777804	-6.16174378294879
KEGG_ALPHA_LINOLENIC_ACID_METABOLISM	-0.039664309036226	-0.0102922935903973	-1.17523597398939	0.240816128748527	0.271835736188526	-6.23477392336803
KEGG_P53_SIGNALING_PATHWAY	0.0405613628037676	-0.0526078140136606	1.17441385858405	0.24114460468337	0.271835736188526	-6.23572928986396
KEGG_COLORECTAL_CANCER	0.0451713397246209	-0.0600446458203658	1.05480868925884	0.292346921027443	0.327569441633159	-6.36765502468057
KEGG_ERBB_SIGNALING_PATHWAY	0.0385557652395903	-0.046167756840287	1.04086622893747	0.298761270386561	0.332752073604194	-6.38211944720974
KEGG_RIBOFLAVIN_METABOLISM	0.0336081927875464	-0.0470799708832794	0.956841857869048	0.339404206978338	0.375768943440303	-6.46524147330794
KEGG_VALINE_LEUCINE_AND_ISOLEUCINE_DEGRADATION	0.039252569533833	-0.0344671732868373	0.841187288180881	0.400901438879912	0.441228802554223	-6.56828185032486
KEGG_ADHERENS_JUNCTION	0.0350020462773305	-0.0567865469337847	0.817897504785806	0.414053633907075	0.453023387686565	-6.58743581065151
KEGG_LIMONENE_AND_PINENE_DEGRADATION	0.038741105034512	-0.0566898792849769	0.744665531529898	0.457046804548055	0.49713862950841	-6.64417361571828
KEGG_VALINE_LEUCINE_AND_ISOLEUCINE_BIOSYNTHESIS	-0.0414604665072785	-0.0206956848995746	-0.710355302341769	0.478026134188408	0.516935238133976	-6.66893328742314
KEGG_ETHER_LIPID_METABOLISM	0.0213703718773465	-0.0299323656708335	0.703954778176624	0.481997542700778	0.518217011227426	-6.67342337186952
KEGG_VASOPRESSIN_REGULATED_WATER_REABSORPTION	0.0280403094915635	-0.0459454371471949	0.67451773726317	0.500492691969712	0.535009429346934	-6.69355237088948
KEGG_CIRCADIAN_RHYTHM_MAMMAL	-0.0360371636342776	-0.068236011647063	-0.662977942937648	0.507844953391411	0.539766636176014	-6.7012094041894
KEGG_N_GLYCAN_BIOSYNTHESIS	0.0274580697806551	-0.063615513835564	0.602443729892483	0.54732603403799	0.578424104153785	-6.73921716228245
KEGG_NITROGEN_METABOLISM	0.0160665945047651	-0.0326230902381283	0.575931219226549	0.565085999413333	0.59381918582418	-6.75472130618899
KEGG_MTOR_SIGNALING_PATHWAY	0.0215968136632424	-0.0558613610046133	0.569831784186449	0.569210888436595	0.594793400276442	-6.75818967491911
KEGG_WNT_SIGNALING_PATHWAY	0.0151590822168201	-0.0396497822968527	0.45205643225033	0.651549361418577	0.677028945384666	-6.81793308723294
KEGG_SNARE_INTERACTIONS_IN_VESICULAR_TRANSPORT	0.0171127795801609	-0.0608421093817498	0.401302178965219	0.688478419320621	0.711427699964642	-6.83943879213803
KEGG_DNA_REPLICATION	0.024489556588474	-0.0470013002974598	0.390893470468744	0.696148638724001	0.715379264103117	-6.84353343442169
KEGG_OOCYTE_MEIOSIS	0.0139607235677792	-0.0455290840503503	0.343429866312258	0.731511489925762	0.747588665528525	-6.8608421821479
KEGG_PYRIMIDINE_METABOLISM	0.0126379921659571	-0.0429606657493798	0.312032993071349	0.755228461925131	0.76760925638292	-6.8710631467534
KEGG_BASE_EXCISION_REPAIR	0.0115409439956383	-0.0590851654301295	0.231244695907268	0.81727962115685	0.826163095299859	-6.89286402579595
KEGG_CYSTEINE_AND_METHIONINE_METABOLISM	-0.00778541137501493	-0.0381976316428776	-0.209069029468143	0.834533789734826	0.839044783192852	-6.89771446546745
KEGG_TGF_BETA_SIGNALING_PATHWAY	-0.00485711102095353	-0.0529144140871305	-0.131215129833825	0.895691558042063	0.895691558042063	-6.91087550945756
