# Supplementary material for: A Novel Ferroptosis-Related lncRNA Prognostic Model and Immune Infiltration Features in Skin Cutaneous Melanoma
Source: Front Cell Dev Biol. 2022 Feb 3;9:790047. doi: 10.3389/fcell.2021.790047 (PMC8851039; doi:10.3389/fcell.2021.790047)
Supplement: Supplementary file 1 [file DataSheet1.ZIP › supplemantary/(Table S5)The results of StromalScore, ImmuneScore and ESTIMATEScore in the 3 clusters of SKCM samples.txt]

ID	group	ESTIMATEScore	ImmuneScore	StromalScore
TCGA-FR-A2OS-01	A	-551.3770335	7.0181593	-558.3951928
TCGA-EB-A4XL-01	B	612.5424976	848.8470391	-236.3045416
TCGA-EB-A431-01	A	-1158.074646	-70.04897398	-1088.025672
TCGA-BF-A3DL-01	B	-157.3346632	151.5303326	-308.8649958
TCGA-GN-A263-01	A	1107.75734	824.8234689	282.9338713
TCGA-EB-A3XB-01	B	219.7240702	742.3915842	-522.667514
TCGA-BF-AAOU-01	A	358.5728209	673.3066915	-314.7338706
TCGA-XV-A9W5-01	A	149.9488405	445.2662944	-295.3174538
TCGA-ER-A19T-01	B	-1740.934422	-1012.996148	-727.9382738
TCGA-EB-A82B-01	A	989.9353794	1343.213348	-353.2779691
TCGA-BF-AAP2-01	A	-172.9498413	715.2521545	-888.2019958
TCGA-BF-A1PZ-01	B	-928.5920865	108.5074123	-1037.099499
TCGA-GN-A4U5-01	A	1604.826461	1835.117167	-230.2907059
TCGA-EB-A44O-01	B	-1254.186077	-148.0740824	-1106.111995
TCGA-BF-AAP4-01	B	1125.182983	1428.775287	-303.5923041
TCGA-ER-A196-01	A	-123.8177358	363.7970258	-487.6147616
TCGA-BF-A5EO-01	C	573.2276606	1015.45052	-442.2228593
TCGA-EB-A85I-01	A	906.6137265	1274.020683	-367.4069562
TCGA-BF-A5EQ-01	A	1534.003227	1212.62929	321.3739368
TCGA-BF-A3DN-01	A	-13.34154852	-100.1822997	86.84075114
TCGA-EB-A3Y7-01	C	-781.7304613	102.853923	-884.5843843
TCGA-BF-A5EP-01	B	-961.1107418	-255.3963995	-705.7143423
TCGA-EB-A6R0-01	A	548.0800463	1359.425598	-811.3455521
TCGA-EB-A299-01	A	438.3445102	694.6054843	-256.2609741
TCGA-EB-A42Y-01	B	-181.5756989	262.3347174	-443.9104163
TCGA-EB-A24D-01	A	-247.4790236	301.8659962	-549.3450197
TCGA-EB-A4P0-01	A	5.513701371	396.2072686	-390.6935672
TCGA-EB-A5SF-01	A	-2.956623755	194.2904366	-197.2470604
TCGA-ER-A2NF-01	A	1834.184492	1379.799439	454.3850524
TCGA-D9-A4Z3-01	A	-319.3436325	268.7418728	-588.0855053
TCGA-EB-A430-01	B	-636.479174	483.5475375	-1120.026711
TCGA-BF-AAP7-01	B	2429.167981	2088.257779	340.9102017
TCGA-BF-AAP8-01	A	-549.0106957	184.8715957	-733.8822914
TCGA-EB-A5VU-01	A	-436.5266332	-19.3799893	-417.1466439
TCGA-XV-AAZW-01	A	-884.0112072	-311.4485943	-572.5626129
TCGA-D9-A4Z2-01	A	-182.3738948	63.33647358	-245.7103684
TCGA-EB-A5FP-01	B	-1892.366108	-546.1779681	-1346.188139
TCGA-FS-A1ZN-01	A	-1275.233611	-198.8579141	-1076.375697
TCGA-EB-A3HV-01	C	868.1307146	684.2704846	183.86023
TCGA-BF-A3DJ-01	B	1137.759677	1194.747756	-56.98807883
TCGA-WE-A8K4-01	B	901.738639	1700.609765	-798.8711262
TCGA-D3-A5GT-01	A	-1660.075954	-472.037127	-1188.038827
TCGA-ER-A42H-01	B	-434.3700396	-215.3554666	-219.014573
TCGA-FR-A726-01	A	-938.5056899	-183.0327376	-755.4729523
TCGA-BF-A1PV-01	A	-1705.349831	-664.8144889	-1040.535342
TCGA-EB-A3XF-01	B	384.9851361	932.0700491	-547.0849131
TCGA-BF-A5ES-01	A	832.0273869	926.7341334	-94.7067465
TCGA-FW-A5DX-01	A	-1340.152871	-366.0027778	-974.1500935
TCGA-EB-A3Y6-01	A	589.640674	511.5006257	78.14004833
TCGA-EB-A551-01	A	2584.080721	2287.958538	296.1221832
TCGA-DA-A960-01	A	-1533.354392	-168.5229489	-1364.831443
TCGA-ER-A2NB-01	B	1365.350927	1593.570249	-228.2193217
TCGA-EB-A6QZ-01	B	-1026.400222	-126.894358	-899.5058637
TCGA-BF-AAP6-01	B	-785.0747997	-28.9815421	-756.0932576
TCGA-ER-A19K-01	A	33.03173277	679.6853515	-646.6536187
TCGA-BF-AAP1-01	A	-1363.265281	-339.6371578	-1023.628123
TCGA-BF-A3DM-01	B	-1273.408713	-386.7917838	-886.6169296
TCGA-EB-A24C-01	A	-700.8313115	-287.9845891	-412.8467224
TCGA-XV-A9W2-01	A	-1002.041094	14.10035512	-1016.141449
TCGA-GF-A769-01	A	-1225.179125	-164.7521319	-1060.426993
TCGA-EB-A85J-01	C	1184.367925	1997.443129	-813.075204
TCGA-EB-A44P-01	A	-522.2699066	221.4719213	-743.7418278
TCGA-EB-A5SE-01	A	-1010.009133	-214.1539087	-795.8552246
TCGA-BF-A1PU-01	A	-1321.31612	-786.5212645	-534.7948554
TCGA-EB-A97M-01	B	609.9375877	1048.547072	-438.6094845
TCGA-EB-A41B-01	A	-1344.523223	-38.16268844	-1306.360535
TCGA-BF-A5ER-01	A	-641.158021	15.63132977	-656.7893507
TCGA-EB-A1NK-01	A	360.9601736	528.0836466	-167.123473
TCGA-FR-A728-01	A	1927.548574	1881.520386	46.0281885
TCGA-XV-AAZV-01	B	2102.959285	1933.130884	169.8284009
TCGA-BF-AAOX-01	B	-1493.695368	-192.9061112	-1300.789257
TCGA-EB-A4OZ-01	A	2098.146965	2126.497102	-28.3501378
TCGA-D9-A4Z5-01	B	221.3257386	365.5749206	-144.249182
TCGA-XV-A9VZ-01	A	-1116.94535	-626.2273595	-490.7179906
TCGA-GF-A2C7-01	A	-1303.789828	-589.4843381	-714.30549
TCGA-EB-A51B-01	A	-1096.679574	301.1749648	-1397.854539
TCGA-BF-A1Q0-01	B	-84.54671893	695.6570606	-780.2037795
TCGA-FR-A3R1-01	A	19.37833817	652.9443553	-633.5660172
TCGA-D9-A3Z4-01	B	1032.675929	1117.148713	-84.47278374
TCGA-EB-A4IQ-01	B	-1345.48852	-182.3325871	-1163.155933
TCGA-ER-A194-01	B	1610.953238	1519.214931	91.73830663
TCGA-IH-A3EA-01	B	-377.4182509	658.6117697	-1036.030021
TCGA-EB-A57M-01	B	1468.762343	818.5475329	650.2148103
TCGA-EB-A5UM-01	A	716.5690462	1419.473675	-702.9046284
TCGA-EB-A6QY-01	A	-1122.89828	-42.34662289	-1080.551657
TCGA-GN-A8LN-01	A	-234.7710221	411.7418905	-646.5129127
TCGA-XV-AAZY-01	B	1314.058266	1425.075395	-111.0171285
TCGA-BF-A1PX-01	C	2693.390343	2181.593015	511.7973275
TCGA-EB-A4OY-01	A	-73.32182503	715.6249223	-788.9467474
TCGA-EB-A44N-01	A	1001.60915	1105.982915	-104.3737645
TCGA-EB-A4IS-01	A	2537.335287	2164.922408	372.4128785
TCGA-YG-AA3N-01	B	1433.38268	1901.276619	-467.8939389
TCGA-EB-A41A-01	A	-1146.466532	-25.23524645	-1121.231285
TCGA-EB-A3XE-01	B	783.273861	919.8756554	-136.6017944
TCGA-EB-A553-01	A	756.8573855	1039.572228	-282.7148427
TCGA-GN-A26C-01	B	2893.288301	2478.864933	414.423368
TCGA-HR-A5NC-01	A	-156.227901	72.162307	-228.390208
TCGA-BF-A9VF-01	A	-1718.409706	-386.9512551	-1331.458451
TCGA-EB-A42Z-01	A	178.2397307	421.4949268	-243.2551961
TCGA-EB-A3XD-01	B	2239.884476	1677.83386	562.0506166
TCGA-EB-A550-01	A	-656.9825501	64.63791823	-721.6204683
TCGA-EB-A82C-01	A	-1535.846311	-607.0626115	-928.7836998
TCGA-EB-A3XC-01	B	153.5666567	548.4680656	-394.9014089
TCGA-DA-A95W-06	A	-381.4212072	583.4530595	-964.8742666
TCGA-DA-A1IB-06	B	3915.735609	3420.119894	495.6157152
TCGA-ER-A193-06	C	2343.521768	1745.439781	598.0819862
TCGA-WE-A8ZQ-06	A	-1362.326886	-761.4473337	-600.8795519
TCGA-EE-A2GI-06	A	1241.215671	1627.748694	-386.5330231
TCGA-ER-A2ND-06	A	-342.3840724	554.8652908	-897.2493632
TCGA-EE-A2GK-06	A	4181.600564	3586.717877	594.8826869
TCGA-D3-A1Q9-06	A	358.9420209	726.6335249	-367.691504
TCGA-EE-A2MI-06	B	1852.908616	1555.393046	297.51557
TCGA-FS-A4FC-06	A	201.4730551	456.8550576	-255.3820025
TCGA-DA-A1I2-06	A	351.9330217	600.719396	-248.7863742
TCGA-3N-A9WD-06	A	922.6262176	1420.297356	-497.671138
TCGA-D3-A3C3-06	A	720.3903401	1389.376649	-668.9863084
TCGA-EE-A29V-06	B	-912.9710155	-230.7620202	-682.2089952
TCGA-D3-A2JO-06	C	2174.279179	2356.693997	-182.4148181
TCGA-EE-A29C-06	B	1024.144761	498.1716568	525.9731042
TCGA-D3-A8GO-06	A	1089.748699	1463.713091	-373.9643927
TCGA-D3-A51G-06	A	378.8415667	398.2571909	-19.41562416
TCGA-D3-A2JH-06	B	2415.130625	2387.8531	27.27752475
TCGA-W3-A825-06	B	1693.049815	1548.68648	144.3633346
TCGA-ER-A19E-06	B	3.494228688	288.3203843	-284.8261556
TCGA-EE-A29D-06	A	-1169.350352	-263.7134023	-905.6369497
TCGA-EE-A3J7-06	A	-1368.815309	-179.1463557	-1189.668953
TCGA-EE-A2MK-06	A	1742.460038	1672.783991	69.67604639
TCGA-EE-A3AD-06	A	-1748.643392	-340.7106918	-1407.9327
TCGA-ER-A42K-06	A	-282.5701077	158.1413984	-440.7115061
TCGA-EE-A2GE-06	B	3934.16797	2520.954853	1413.213117
TCGA-D3-A5GS-06	A	1393.308973	1216.201716	177.1072573
TCGA-EE-A2MU-06	C	2785.872569	2263.192649	522.6799197
TCGA-GN-A262-06	A	-2565.524778	-997.4378895	-1568.086889
TCGA-GN-A8LL-06	C	-1017.075507	-71.33382816	-945.7416791
TCGA-D3-A5GN-06	A	931.2969394	858.555316	72.74162335
TCGA-ER-A19L-06	B	283.5479622	36.11414493	247.4338173
TCGA-W3-AA1O-06	A	-786.0644253	-121.2131627	-664.8512626
TCGA-EE-A29H-06	B	461.3720136	1002.693957	-541.3219436
TCGA-FR-A7U9-06	B	2893.867163	1984.438851	909.4283114
TCGA-EE-A29S-06	B	1033.213413	903.4343632	129.7790501
TCGA-GF-A6C8-06	B	660.8517255	1062.416562	-401.5648365
TCGA-GN-A4U8-06	B	1626.093846	2086.822361	-460.7285157
TCGA-EE-A2GP-06	B	1701.923116	1041.02525	660.8978657
TCGA-RP-A693-06	B	1532.735226	1573.948949	-41.21372296
TCGA-EE-A2MP-06	B	1136.122673	1404.747604	-268.624931
TCGA-D3-A1Q4-06	A	1891.212681	459.9521585	1431.260523
TCGA-D9-A3Z1-06	B	1964.937095	2096.319169	-131.3820738
TCGA-EE-A29X-06	C	1482.678321	1638.482919	-155.8045978
TCGA-D3-A3C1-06	B	367.1714619	879.4275372	-512.2560753
TCGA-D3-A5GR-06	A	2130.880656	1915.515243	215.3654128
TCGA-EE-A3AH-06	A	-631.557697	-190.8481221	-440.7095749
TCGA-DA-A1I8-06	B	73.29770703	580.6667347	-507.3690277
TCGA-EE-A17Z-06	A	-1734.729922	-727.9561215	-1006.7738
TCGA-D3-A51E-06	B	1002.267187	1598.558488	-596.2913012
TCGA-EE-A20B-06	B	1572.11472	1088.222198	483.892522
TCGA-D3-A1Q1-06	B	-1474.134264	-610.0688651	-864.0653986
TCGA-ER-A195-06	B	3133.239586	2102.922252	1030.317334
TCGA-EE-A2GR-06	A	-1727.58288	-719.3045488	-1008.278332
TCGA-D3-A3C7-06	B	1639.007314	1702.434453	-63.42713811
TCGA-DA-A95X-06	A	390.751073	739.3231958	-348.5721228
TCGA-EE-A29L-06	B	-2582.432324	-803.7547675	-1778.677556
TCGA-EE-A2GJ-06	C	1420.735413	1683.363455	-262.6280422
TCGA-EE-A182-06	C	1250.446515	1114.793194	135.6533208
TCGA-D9-A4Z6-06	A	-848.5589159	-174.1633801	-674.3955358
TCGA-W3-AA1R-06	B	-872.8178156	535.2733668	-1408.091182
TCGA-D3-A1Q3-06	A	1026.375786	1444.067321	-417.6915352
TCGA-GN-A9SD-06	B	2570.990185	2306.633065	264.3571201
TCGA-WE-AAA3-06	B	1929.519799	1374.119027	555.4007723
TCGA-EE-A2M6-06	B	440.419819	1142.839005	-702.4191857
TCGA-FW-A3TU-06	C	-355.3120949	942.5531616	-1297.865256
TCGA-FS-A1ZF-06	A	-135.7870331	-204.5042875	68.71725438
TCGA-RP-A695-06	A	-388.9003761	483.8200979	-872.7204739
TCGA-D3-A51F-06	C	4576.112645	3378.522128	1197.590517
TCGA-WE-A8ZR-06	C	-766.9092188	353.6545551	-1120.563774
TCGA-D3-A51N-06	B	1477.633465	1617.145751	-139.512286
TCGA-ER-A2NE-06	A	-1955.947833	-405.4089875	-1550.538845
TCGA-WE-A8ZM-06	A	-1081.690529	-776.6601576	-305.0303716
TCGA-W3-AA1V-06	B	1182.459103	1269.552694	-87.09359102
TCGA-D3-A3MU-06	A	1091.762201	854.0153573	237.7468437
TCGA-D3-A2J6-06	C	356.9111616	948.3944247	-591.4832631
TCGA-WE-A8ZT-06	A	-1320.412804	-142.1677244	-1178.245079
TCGA-D3-A8GC-06	B	-464.7031097	458.6391121	-923.3422218
TCGA-QB-AA9O-06	B	895.6379757	1527.388647	-631.7506709
TCGA-D3-A3MV-06	A	-574.1845592	-9.941960093	-564.2425991
TCGA-D3-A2JA-06	B	2715.851237	1719.070477	996.7807602
TCGA-EE-A2A2-06	A	84.38237995	992.5636819	-908.181302
TCGA-DA-A1IA-06	B	-1298.393486	-14.63840629	-1283.755079
TCGA-FS-A4F8-06	A	3441.156494	2653.657316	787.4991778
TCGA-EE-A2A0-06	B	3968.084522	2069.677631	1898.406891
TCGA-EE-A2GL-06	B	2173.204943	2424.201345	-250.9964011
TCGA-D3-A51H-06	B	3450.879835	3327.529769	123.3500662
TCGA-FS-A1ZS-06	A	781.5435189	539.483389	242.0601299
TCGA-D3-A3CF-06	B	2625.632288	2232.506191	393.126097
TCGA-EE-A3JA-06	A	1531.832198	1313.356392	218.4758063
TCGA-ER-A2NF-06	A	-21.7499247	889.3913132	-911.1412379
TCGA-FS-A1YY-06	A	244.5824454	44.59198477	199.9904606
TCGA-DA-A1HV-06	A	1578.215251	2053.579935	-475.3646843
TCGA-WE-A8ZX-06	B	1208.940254	1659.309106	-450.3688519
TCGA-EE-A20H-06	A	-1647.178992	-692.0037901	-955.1752022
TCGA-FR-A69P-06	A	36.9348924	-83.07010879	120.0050012
TCGA-EB-A5SG-06	C	3793.05841	3082.061221	710.9971893
TCGA-EB-A5KH-06	A	-759.3150626	-125.431857	-633.8832056
TCGA-EE-A29P-06	B	2851.680087	2493.030228	358.6498584
TCGA-FS-A1ZZ-06	A	-1702.60707	-439.1503177	-1263.456753
TCGA-WE-AAA4-06	C	3405.126758	2809.100053	596.0267055
TCGA-FW-A5DY-06	A	2549.186709	2611.559717	-62.37300718
TCGA-D3-A2JN-06	A	2027.909253	1580.814209	447.0950439
TCGA-EE-A3J5-06	A	1561.920745	1424.149228	137.7715174
TCGA-ER-A19O-06	C	3533.623989	2571.659268	961.9647217
TCGA-EE-A2GT-06	C	1965.217501	2153.193907	-187.9764062
TCGA-EE-A3AG-06	A	-1492.155782	-453.0034914	-1039.15229
TCGA-GF-A6C9-06	C	3096.59135	2668.961447	427.6299028
TCGA-FR-A7U8-06	A	-1421.47353	-340.4341934	-1081.039336
TCGA-XV-AB01-06	B	1189.83699	1066.539142	123.2978475
TCGA-DA-A95Z-06	A	-846.0341023	199.5007422	-1045.534845
TCGA-D3-A8GJ-06	B	2503.361841	2620.181193	-116.8193525
TCGA-D3-A8GN-06	B	1724.795943	1874.620988	-149.8250449
TCGA-DA-A1I7-06	A	888.6680674	541.4028439	347.2652235
TCGA-D9-A1JX-06	B	1314.821976	1574.618182	-259.7962052
TCGA-GN-A266-06	B	3269.042872	2169.824773	1099.218099
TCGA-EE-A2MD-06	A	58.72675935	653.2837549	-594.5569955
TCGA-D3-A2J9-06	B	3684.446271	3207.367644	477.0786264
TCGA-D3-A51R-06	A	-2323.914796	-1458.203486	-865.7113096
TCGA-ER-A19G-06	B	1655.367378	1891.712447	-236.3450697
TCGA-FR-A8YC-06	A	-468.7694873	587.7298056	-1056.499293
TCGA-FR-A8YD-06	B	-747.9161939	266.1345645	-1014.050758
TCGA-DA-A1I4-06	C	2447.503772	1589.544804	857.9589684
TCGA-FS-A4FB-06	A	-1109.768818	-510.4432881	-599.3255298
TCGA-FS-A1ZR-06	A	290.591513	370.1448585	-79.55334548
TCGA-ER-A3ET-06	C	1876.631485	1218.411233	658.2202519
TCGA-DA-A95V-06	A	956.3894804	1419.727348	-463.3378679
TCGA-EE-A2GC-06	A	1961.412305	1762.553362	198.8589429
TCGA-GN-A264-06	B	278.355438	145.1699948	133.1854432
TCGA-ER-A19S-06	B	3003.759599	2921.538161	82.22143796
TCGA-D3-A8GM-06	A	554.6474612	1025.749363	-471.1019014
TCGA-FW-A3R5-06	A	622.6468692	745.488936	-122.8420668
TCGA-D3-A1Q5-06	A	-1086.521117	-801.9891137	-284.5320032
TCGA-EE-A2GO-06	A	-967.6526818	-233.2150244	-734.4376574
TCGA-EE-A3J4-06	A	72.52007234	488.2633476	-415.7432753
TCGA-D9-A1JW-06	B	1549.62038	1883.495874	-333.8754937
TCGA-3N-A9WC-06	A	2137.21096	2199.51668	-62.30571932
TCGA-FW-A3I3-06	A	-1764.261032	-427.6067115	-1336.654321
TCGA-D3-A8GE-06	A	2564.416485	1549.161075	1015.25541
TCGA-EE-A3AF-06	C	1314.121353	1357.909426	-43.78807348
TCGA-YG-AA3O-06	B	-68.37467505	412.5800201	-480.9546951
TCGA-YD-A9TB-06	A	1269.334598	882.2791419	387.0554556
TCGA-WE-A8ZO-06	B	914.4847442	1390.091127	-475.6063827
TCGA-EE-A2GM-06	B	-809.6114735	10.36457342	-819.976047
TCGA-GF-A3OT-06	B	1575.431071	1173.921549	401.5095221
TCGA-FS-A4F9-06	A	-1205.02267	-23.15134039	-1181.871329
TCGA-EE-A17Y-06	A	-760.0559055	-347.9739459	-412.0819596
TCGA-D3-A1Q7-06	B	3732.951413	2742.991545	989.9598679
TCGA-EE-A2GU-06	A	704.1851442	1636.200505	-932.0153607
TCGA-EE-A2GS-06	B	524.3846087	722.1458144	-197.7612057
TCGA-D9-A149-06	A	1180.819214	1391.861879	-211.0426657
TCGA-ER-A2NG-06	B	2406.414848	2419.547905	-13.13305681
TCGA-FS-A1YW-06	A	-507.6162334	199.3333214	-706.9495548
TCGA-EE-A2A6-06	B	1154.109052	1811.98921	-657.8801575
TCGA-HR-A2OH-06	C	3351.697438	3143.776194	207.9212443
TCGA-EE-A3J8-06	A	-2167.52478	-841.7477457	-1325.777035
TCGA-D3-A5GO-06	C	1153.977884	1411.780707	-257.8028227
TCGA-ER-A19A-06	C	4918.930108	3186.868152	1732.061956
TCGA-D3-A3BZ-06	C	3498.79137	2137.435572	1361.355798
TCGA-ER-A198-06	B	815.7753484	1237.559545	-421.7841967
TCGA-DA-A1HY-06	A	24.71103228	63.60716142	-38.89612915
TCGA-ER-A19N-06	C	3419.179334	2562.986926	856.1924075
TCGA-D3-A1QB-06	C	2355.001688	2454.227125	-99.22543725
TCGA-FS-A1ZK-06	A	-1795.68911	-787.4584844	-1008.230625
TCGA-D3-A8GP-06	A	-1562.237077	-298.8496164	-1263.387461
TCGA-FS-A1ZJ-06	B	-667.0962975	126.2901099	-793.3864074
TCGA-ER-A199-06	C	2295.192883	2454.995414	-159.8025303
TCGA-D3-A8GK-06	B	-2279.348628	-712.0114221	-1567.337206
TCGA-DA-A95Y-06	B	-1050.481383	92.36578956	-1142.847173
TCGA-DA-A1IC-06	A	263.3158537	526.092343	-262.7764892
TCGA-FS-A1Z3-06	A	-667.4055606	-150.8853088	-516.5202518
TCGA-3N-A9WB-06	A	-1857.804209	-569.897381	-1287.906828
TCGA-HR-A2OG-06	B	2561.226076	1556.309034	1004.917042
TCGA-LH-A9QB-06	A	-730.5347045	-221.2903284	-509.244376
TCGA-ER-A19D-06	B	2552.189145	1410.857454	1141.331691
TCGA-FS-A1ZA-06	B	252.5736936	760.2025415	-507.6288479
TCGA-QB-A6FS-06	C	2020.352149	1942.414925	77.93722411
TCGA-D3-A8GV-06	A	-836.0955385	7.932192036	-844.0277305
TCGA-D3-A1QA-06	A	-570.5540338	245.8328454	-816.3868792
TCGA-EE-A2GD-06	B	2236.237303	1124.951165	1111.286138
TCGA-DA-A1HW-06	B	1792.272191	1986.424859	-194.1526684
TCGA-EB-A6L9-06	A	2789.422756	2517.299443	272.123313
TCGA-WE-A8K5-06	A	918.2336203	785.3128424	132.9207779
TCGA-FR-A8YE-06	A	3511.549964	2924.145558	587.4044066
TCGA-FS-A4F4-06	B	1769.165159	1273.553373	495.6117856
TCGA-ER-A19M-06	B	2418.847531	1855.088328	563.7592029
TCGA-GN-A4U9-06	A	-572.3912916	90.42830582	-662.8195975
TCGA-EE-A29E-06	C	-1397.292779	-194.4661432	-1202.826636
TCGA-ER-A19F-06	B	-463.2288422	254.2425677	-717.4714099
TCGA-EB-A44Q-06	B	1634.957244	2059.165354	-424.2081098
TCGA-FS-A1ZQ-06	C	-246.219557	466.3876534	-712.6072104
TCGA-EE-A3J3-06	A	1354.951727	894.3842957	460.5674315
TCGA-WE-AAA0-06	A	169.7848869	1024.797099	-855.0122121
TCGA-Z2-AA3V-06	C	2557.321512	2416.168139	141.1533731
TCGA-EE-A2M7-06	A	1049.935308	1076.849722	-26.91441448
TCGA-EE-A185-06	B	-2339.942712	-829.8942159	-1510.048496
TCGA-W3-AA21-06	A	-1122.621905	129.1259777	-1251.747882
TCGA-EE-A2M5-06	B	762.0806334	1273.135194	-511.0545609
TCGA-FS-A1ZG-06	B	-1628.256157	-389.0108358	-1239.245321
TCGA-FS-A4F5-06	A	-787.9449175	-72.41611352	-715.5288039
TCGA-EB-A5UN-06	A	-334.2764555	432.0770562	-766.3535117
TCGA-EE-A181-06	B	1402.77715	1965.067358	-562.2902079
TCGA-D3-A5GL-06	A	-1029.29803	-131.9637323	-897.3342973
TCGA-D3-A2JL-06	A	1376.419889	1863.247315	-486.8274263
TCGA-D3-A8GD-06	B	2811.557614	2931.29495	-119.7373358
TCGA-WE-A8ZN-06	B	2410.81481	1863.534659	547.2801509
TCGA-GN-A4U7-06	A	-1823.616709	-487.3001822	-1336.316527
TCGA-ER-A19J-06	A	701.4287471	381.2882085	320.1405386
TCGA-D3-A2JP-06	A	1839.177921	1629.391738	209.7861828
TCGA-ER-A42L-06	B	3342.549203	2636.609684	705.9395195
TCGA-FS-A4F2-06	B	-184.0798322	434.6574376	-618.7372698
TCGA-DA-A3F3-06	A	-591.3848553	102.7149601	-694.0998153
TCGA-D9-A6E9-06	C	2968.005428	2775.592382	192.4130458
TCGA-EE-A2M8-06	B	4324.845034	3174.446991	1150.398043
TCGA-D3-A2JF-06	A	1791.272711	1812.770043	-21.49733231
TCGA-D9-A6EG-06	B	-920.1562173	-414.9032397	-505.2529776
TCGA-DA-A3F8-06	B	3237.060078	2964.45701	272.603068
TCGA-D9-A148-06	A	166.7131192	708.2822763	-541.5691571
TCGA-DA-A3F5-06	A	-329.6819804	334.183512	-663.8654925
TCGA-FS-A1Z0-06	B	1682.021892	1696.726308	-14.704416
TCGA-EE-A2A1-06	B	3077.62855	2139.81982	937.8087298
TCGA-GN-A265-06	B	3974.616127	2556.549145	1418.066982
TCGA-YG-AA3P-06	A	-1656.567816	-423.5914833	-1232.976332
TCGA-D9-A3Z3-06	B	1842.514844	1629.019662	213.4951816
TCGA-D3-A8GL-06	B	-2163.161211	-935.5151841	-1227.646027
TCGA-D3-A2JK-06	C	969.6256891	918.7396115	50.88607761
TCGA-D3-A2J8-06	C	2964.608198	2685.116935	279.4912637
TCGA-EE-A2ME-06	B	4517.299543	3345.039199	1172.260343
TCGA-EE-A29N-06	A	1878.087658	1976.791407	-98.70374892
TCGA-WE-A8ZY-06	A	-169.4959857	297.3251595	-466.8211452
TCGA-ER-A19P-06	B	4114.723972	3337.255952	777.4680201
TCGA-EE-A184-06	B	270.0941049	1013.932234	-743.8381287
TCGA-YD-A9TA-06	B	1244.899931	1225.555992	19.34393822
TCGA-EE-A3AC-06	A	431.5555337	1397.735722	-966.1801887
TCGA-D3-A8GS-06	B	1340.106575	2112.628334	-772.5217583
TCGA-ER-A19H-06	A	1412.491554	1159.187963	253.3035911
TCGA-EE-A2MS-06	B	133.0060618	641.5058528	-508.499791
TCGA-W3-A824-06	A	1007.180157	1662.126074	-654.9459171
TCGA-RP-A6K9-06	A	1314.783349	1239.625629	75.15771957
TCGA-D3-A1Q8-06	A	2102.842315	1171.646528	931.1957875
TCGA-EE-A29G-06	A	758.7183493	823.7210861	-65.00273675
TCGA-Z2-AA3S-06	A	-566.1748269	342.5868831	-908.7617101
TCGA-FS-A1ZW-06	A	1710.740295	1864.7573	-154.0170052
TCGA-D9-A6EC-06	C	-1260.288994	-22.94098803	-1237.348006
TCGA-FS-A4F0-06	A	-1997.246882	-481.9319444	-1515.314937
TCGA-D3-A8GI-06	C	689.5102245	428.4709414	261.0392832
TCGA-FS-A1ZM-06	B	2583.49121	1856.809013	726.6821967
TCGA-D3-A51T-06	B	43.46187774	875.927665	-832.4657873
TCGA-FS-A1ZC-06	A	-1259.017525	-608.3916364	-650.6258883
TCGA-D3-A51J-06	B	2567.459375	2357.502246	209.9571286
TCGA-EE-A2MC-06	B	2934.603555	2399.417781	535.1857748
TCGA-GN-A4U4-06	A	-1328.138907	-58.0114008	-1270.127507
TCGA-EE-A2MN-06	B	1266.727317	1686.274369	-419.5470523
TCGA-ER-A1A1-06	B	3611.640759	3278.871284	332.7694744
TCGA-WE-A8K6-06	A	-440.6545863	168.8813924	-609.5359787
TCGA-DA-A1I5-06	C	2913.112495	2257.410671	655.7018236
TCGA-EE-A3JB-06	A	1667.593067	1132.488765	535.1043016
TCGA-EE-A3AA-06	A	1305.475206	1712.827271	-407.3520646
TCGA-FS-A1ZE-06	A	-1266.611572	-622.1521905	-644.4593815
TCGA-D3-A3MR-06	B	2734.130303	2474.623164	259.5071396
TCGA-ER-A19W-06	B	3555.346664	3033.855684	521.49098
TCGA-FS-A1ZB-06	C	2327.61829	1497.872267	829.746023
TCGA-BF-AAP0-06	C	3146.573163	2563.747591	582.8255719
TCGA-EE-A3JD-06	A	3288.857251	2944.77733	344.0799207
TCGA-D3-A8GB-06	B	3316.408093	2410.13942	906.2686736
TCGA-ER-A3EV-06	B	148.2943584	682.82285	-534.5284916
TCGA-EE-A2MG-06	B	3556.629659	2718.861904	837.7677551
TCGA-EE-A2MH-06	A	1653.88335	1963.094678	-309.2113282
TCGA-GN-A268-06	A	-1716.67764	-452.053738	-1264.623902
TCGA-D3-A3CC-06	A	293.0783075	302.2346177	-9.156310102
TCGA-EE-A2GN-06	B	-4.574734726	79.15109619	-83.72583091
TCGA-D3-A8GR-06	A	-987.9510825	-17.68173868	-970.2693438
TCGA-D3-A5GU-06	A	713.0520204	1024.823313	-311.7712929
TCGA-EE-A3JE-06	B	4427.661177	2881.466423	1546.194755
TCGA-ER-A19C-06	A	39.00531832	204.9968798	-165.9915615
TCGA-EE-A3JH-06	C	3998.823217	3107.122294	891.7009231
TCGA-D3-A3MO-06	B	-806.2343323	-207.8645328	-598.3697995
TCGA-EB-A5SH-06	B	-44.13285739	613.0445081	-657.1773655
TCGA-FS-A4FD-06	A	117.9404409	68.13874827	49.80169261
TCGA-D3-A8GQ-06	A	-437.5761173	102.0774338	-539.653551
TCGA-RP-A690-06	A	-1079.349034	-41.72146045	-1037.627573
TCGA-D3-A2J7-06	A	1419.607053	1197.187085	222.4199681
TCGA-YD-A89C-06	A	-1611.401903	-680.4321818	-930.9697209
TCGA-EE-A2A5-06	A	-212.0833167	-90.79426343	-121.2890533
TCGA-ER-A3PL-06	A	567.3942515	350.8794312	216.5148203
TCGA-EB-A44R-06	A	597.8122456	825.9088275	-228.0965819
TCGA-OD-A75X-06	A	-702.6875958	197.7412591	-900.4288549
TCGA-EB-A5VV-06	A	4355.342626	3748.108713	607.2339131
TCGA-EE-A180-06	A	-559.1699185	-18.83253097	-540.3373875
TCGA-W3-AA1W-06	B	3080.790538	3169.752283	-88.96174467
TCGA-ER-A19Q-06	C	2544.257233	1978.839785	565.4174481
TCGA-D3-A2JC-06	B	1341.003297	1507.49625	-166.492953
TCGA-D3-A2JD-06	B	1629.400005	1583.681013	45.71899181
TCGA-FR-A3YO-06	C	721.5640569	891.0932951	-169.5292382
TCGA-ER-A19B-06	A	-365.7701153	113.4769442	-479.2470595
TCGA-EE-A2MM-06	A	-264.5909772	390.2249946	-654.8159718
TCGA-WE-A8K1-06	B	1591.794171	1839.490228	-247.6960566
TCGA-FS-A1ZH-06	A	2890.902934	2024.02695	866.8759837
TCGA-FS-A1ZT-06	A	1481.469042	1566.714983	-85.24594076
TCGA-GN-A26A-06	A	2002.035187	1717.459425	284.5757619
TCGA-FS-A1ZD-06	A	42.04156568	60.04839078	-18.0068251
TCGA-RP-A694-06	B	316.6108414	778.9850227	-462.3741814
TCGA-EE-A29Q-06	A	-1276.524415	-202.2241837	-1074.300231
TCGA-FS-A1Z7-06	B	1887.029191	860.4122352	1026.616956
TCGA-EE-A3AB-06	B	2002.96554	1690.37777	312.5877707
TCGA-D3-A2JE-06	A	-1914.890851	-735.5438651	-1179.346986
TCGA-D3-A2JB-06	B	2556.813005	2719.190534	-162.3775289
TCGA-EE-A29W-06	A	191.4690468	-376.4538095	567.9228563
TCGA-W3-A828-06	B	1974.350748	751.5598864	1222.790862
TCGA-D3-A2JG-06	C	-616.1538069	159.2935422	-775.4473491
TCGA-WE-A8JZ-06	A	-752.299608	-74.0362174	-678.2633906
TCGA-ER-A2NH-06	B	3566.613054	2872.410914	694.2021394
TCGA-WE-AA9Y-06	B	2036.127589	1113.614563	922.5130261
TCGA-GN-A4U3-06	A	-1098.241798	-23.21747422	-1075.024324
TCGA-FS-A1Z4-06	A	2684.061751	2405.264667	278.7970843
TCGA-EE-A20I-06	A	693.437026	638.7802506	54.65677537
TCGA-EB-A5UL-06	B	511.155738	1361.144014	-849.9882759
TCGA-FS-A1YX-06	A	582.0044278	462.1196669	119.8847609
TCGA-EE-A29M-06	A	434.5395204	1297.381956	-862.8424356
TCGA-FR-A729-06	B	2302.10542	2343.366671	-41.26125126
TCGA-FS-A1ZU-06	B	-741.8150983	-270.8114054	-471.0036929
TCGA-FS-A1ZY-06	A	-1556.024549	-752.0724011	-803.9521477
TCGA-ER-A19T-06	B	905.2327339	1064.984495	-159.7517614
TCGA-GF-A4EO-06	B	3269.743575	3016.371476	253.3720994
TCGA-EE-A2GB-06	A	-566.0387572	53.26997899	-619.3087362
TCGA-D3-A3CE-06	A	1976.560334	1759.56672	216.9936134
TCGA-FR-A7UA-06	C	4258.476166	3553.241671	705.2344951
TCGA-ER-A2NC-06	B	2169.492306	1375.89001	793.6022966
TCGA-FS-A1ZP-06	B	1462.365823	996.1196105	466.2462127
TCGA-ER-A197-06	C	2472.493477	2156.83861	315.6548676
TCGA-FW-A3TV-06	A	379.0332275	672.2894435	-293.256216
TCGA-EE-A2MR-06	A	3389.190398	2850.982334	538.2080634
TCGA-FR-A3YN-06	B	249.9367577	915.6236887	-665.6869309
TCGA-W3-AA1Q-06	A	581.6226211	1104.397899	-522.7752774
TCGA-D9-A1X3-06	A	-1485.060679	-678.5539332	-806.5067454
TCGA-DA-A3F2-06	C	5069.008423	3239.4327	1829.575723
TCGA-EE-A20C-06	A	-1660.62177	-173.4945674	-1487.127203
TCGA-EE-A29R-06	A	-678.8722302	-308.6860854	-370.1861448
TCGA-D3-A3C6-06	A	-537.924998	-260.8644552	-277.0605428
TCGA-EE-A29B-06	B	-331.9381455	492.3490571	-824.2872025
TCGA-DA-A1I1-06	A	2124.488456	1705.364327	419.1241294
TCGA-D3-A3CB-06	C	3375.272657	2988.511368	386.7612891
TCGA-ER-A3ES-06	A	-2371.833688	-1064.359898	-1307.47379
TCGA-EE-A2GH-06	B	3557.275688	2578.140058	979.1356297
TCGA-EE-A183-06	B	1953.742516	1941.771668	11.97084874
TCGA-D9-A6EA-06	A	-1279.184229	-29.3683144	-1249.815915
TCGA-GN-A26D-06	A	-884.0281625	133.8001536	-1017.828316
TCGA-D3-A1Q6-06	A	-480.749527	479.8934981	-960.6430251
TCGA-D3-A3ML-06	A	-2390.792432	-901.7888654	-1489.003567
TCGA-GN-A267-06	A	665.8511897	969.346593	-303.4954033
TCGA-EE-A2MT-06	A	-1132.243274	150.4238854	-1282.667159
TCGA-EE-A2ML-06	A	829.5571146	1297.823747	-468.2666321
TCGA-Z2-A8RT-06	A	1197.237069	1548.133391	-350.8963222
TCGA-EE-A29T-06	C	1797.015327	1762.874443	34.14088371
TCGA-EE-A17X-06	B	-775.7328723	231.468624	-1007.201496
TCGA-GN-A8LK-06	A	-2527.169539	-828.2550108	-1698.914528
TCGA-EE-A20F-06	A	944.8660661	1300.783174	-355.9171078
TCGA-EE-A2MQ-06	B	566.502224	647.1803399	-80.67811588
TCGA-EE-A29A-06	A	-560.7975383	-648.7276646	87.93012627
TCGA-EE-A2MJ-06	A	2624.033337	2502.944976	121.0883601
TCGA-FR-A44A-06	B	3259.482866	2839.097033	420.3858329
TCGA-EE-A2MF-06	A	-73.97684446	714.0753498	-788.0521942
TCGA-D3-A51K-06	B	560.4892929	1241.259931	-680.7706385
TCGA-D3-A3C8-06	C	4338.640082	3447.580627	891.0594546
TCGA-DA-A1I0-06	C	1400.601461	1510.428277	-109.8268153
TCGA-EE-A3JI-06	A	-693.1999124	334.4751176	-1027.67503
TCGA-D3-A1QA-07	B	-283.7104158	632.4519528	-916.1623686
