# Supplementary material for: A Novel Ferroptosis-Related lncRNA Prognostic Model and Immune Infiltration Features in Skin Cutaneous Melanoma
Source: Front Cell Dev Biol. 2022 Feb 3;9:790047. doi: 10.3389/fcell.2021.790047 (PMC8851039; doi:10.3389/fcell.2021.790047)
Supplement: Supplementary file 1 [file DataSheet1.ZIP › supplemantary/(Table S6)The immune infiltration of 23 kinds of immune cells in the 3 clusters of the SKCM samples.txt]

id	Activated.B.cell	Activated.CD4.T.cell	Activated.CD8.T.cell	Gamma.delta.T.cell	Immature..B.cell	Regulatory.T.cell	T.follicular.helper.cell	Type.1.T.helper.cell	Type.17.T.helper.cell	Type.2.T.helper.cell	Activated.dendritic.cell	CD56bright.natural.killer.cell	CD56dim.natural.killer.cell	Eosinophil	Immature.dendritic.cell	Macrophage	Mast.cell	MDSC	Monocyte	Natural.killer.cell	Natural.killer.T.cell	Neutrophil	Plasmacytoid.dendritic.cell
TCGA-FR-A2OS-01	0.160592721	0.649476542	0.623368393	0.778811979	0.449799864	0.725263447	0.573148957	0.564945912	0.34568009	0.685693048	0.683827803	0.743128754	0.750794591	0.38333455	0.749642627	0.537663992	0.519165617	0.738032841	0.766217879	0.719806133	0.511578101	0.268931174	0.777725502
TCGA-EB-A4XL-01	0.492882473	0.689013641	0.793977876	0.803641553	0.548116437	0.654379659	0.670696143	0.628138109	0.343248516	0.71624934	0.657161285	0.799020624	0.774244913	0.409306072	0.801869112	0.510539531	0.625729176	0.821860088	0.795496846	0.745803692	0.556329856	0.404127925	0.804500961
TCGA-EB-A431-01	0.367506459	0.737050966	0.66793438	0.739071671	0.531715323	0.627233923	0.564156641	0.551859958	0.346768467	0.671464208	0.619091018	0.704801221	0.731456335	0.413020263	0.755441715	0.424773687	0.51309363	0.703734878	0.773063975	0.707217277	0.502904161	0.366086568	0.806022013
TCGA-BF-A3DL-01	0.263437336	0.617575306	0.725133702	0.755539718	0.486981837	0.664775618	0.626989664	0.550320045	0.44846351	0.648883656	0.637413504	0.733445528	0.786929472	0.307299844	0.728254012	0.502562744	0.504560944	0.757863131	0.812323797	0.687040174	0.542884042	0.32113187	0.788093179
TCGA-GN-A263-01	0.415265308	0.763580445	0.768960568	0.751034969	0.560348787	0.679881703	0.607327294	0.599007285	0.366640913	0.675400599	0.694258009	0.755853184	0.742293183	0.457483956	0.810797408	0.568265852	0.53248883	0.794996312	0.800462147	0.734642532	0.621812588	0.354297582	0.765889577
TCGA-EB-A3XB-01	0.467041484	0.727766457	0.75724431	0.773163098	0.577037067	0.718477918	0.680797209	0.621009492	0.402226555	0.679134631	0.636525937	0.745505469	0.764703693	0.448049507	0.78543686	0.543812481	0.612905516	0.807566121	0.823964038	0.736076824	0.556857401	0.354087899	0.795834253
TCGA-BF-AAOU-01	0.494231083	0.736559013	0.755977807	0.732906884	0.568635368	0.700525849	0.651782325	0.641297826	0.484695671	0.692071912	0.646476705	0.752949226	0.753097998	0.411643341	0.781008144	0.55180043	0.564082227	0.837953402	0.829636531	0.73370436	0.544135945	0.448383631	0.806070594
TCGA-XV-A9W5-01	0.359187559	0.6779653	0.770638737	0.761151082	0.513900811	0.65900461	0.617221379	0.619093056	0.458378933	0.701158621	0.641466404	0.797178067	0.764759287	0.390803826	0.814727215	0.476782159	0.605329824	0.785793319	0.80385876	0.743399028	0.5904799	0.354576754	0.802775542
TCGA-ER-A19T-01	0.153481884	0.592991759	0.478335941	0.688902251	0.353893272	0.537067476	0.535608192	0.513372615	0.329715039	0.629701974	0.512954184	0.756577581	0.785828818	0.351509957	0.725668818	0.402086391	0.355631097	0.615233608	0.749798278	0.666859402	0.423705473	0.188397168	0.768423847
TCGA-EB-A82B-01	0.612364454	0.782990494	0.807074582	0.773111054	0.676812743	0.776006085	0.683436009	0.677395943	0.385615429	0.725629043	0.715468915	0.764413614	0.798559459	0.444347559	0.800978574	0.565634076	0.590256476	0.873111664	0.822100466	0.752362514	0.601928395	0.329607696	0.824430994
TCGA-BF-AAP2-01	0.50925753	0.715708426	0.791152503	0.751914211	0.567672606	0.687259424	0.67416558	0.613474804	0.345537563	0.711146322	0.644252788	0.776634061	0.743861575	0.42236516	0.78694878	0.501642247	0.558841076	0.820379988	0.826532208	0.750304283	0.544191477	0.329813885	0.780757324
TCGA-BF-A1PZ-01	0.422412656	0.706058196	0.756544777	0.752055712	0.530999611	0.633594846	0.626304382	0.59689672	0.350472843	0.681663018	0.689883893	0.73756869	0.763420581	0.372963867	0.80056481	0.463719863	0.541659367	0.758562212	0.809223321	0.728212715	0.602009056	0.283714677	0.775582061
TCGA-GN-A4U5-01	0.480851135	0.743089447	0.891477159	0.789629559	0.595398659	0.691530107	0.744091807	0.687744971	0.412851958	0.726752404	0.689788916	0.823653234	0.764485589	0.417568834	0.817373718	0.560243967	0.607390154	0.90141225	0.833644796	0.761355215	0.588922146	0.495444221	0.775308533
TCGA-EB-A44O-01	0.265653359	0.722550037	0.689433264	0.744974349	0.454176851	0.600517458	0.583892582	0.542486529	0.373516072	0.710701681	0.572568156	0.750980078	0.758687898	0.404070286	0.742155757	0.379954483	0.495421207	0.696310921	0.767361564	0.711693088	0.491025214	0.23399188	0.764942756
TCGA-BF-AAP4-01	0.54627575	0.773166103	0.859928126	0.757294257	0.648909928	0.727678126	0.696994054	0.669064537	0.41924118	0.717582441	0.696568379	0.773775795	0.782274264	0.397724682	0.79117214	0.601187322	0.590362577	0.850667658	0.824353792	0.771503522	0.619613209	0.337976686	0.802712894
TCGA-ER-A196-01	0.440056511	0.690318838	0.667690651	0.768293382	0.550497117	0.69044425	0.700869861	0.612463478	0.476637022	0.693727847	0.696823338	0.809789523	0.81498695	0.48098432	0.8250776	0.540752623	0.607956351	0.760430633	0.803464021	0.714426521	0.544015548	0.578526464	0.82877129
TCGA-BF-A5EO-01	0.478365028	0.675043519	0.771425839	0.775549374	0.606968513	0.719549638	0.687384997	0.623123312	0.487553937	0.693268522	0.674861329	0.789554527	0.805467363	0.418846266	0.7954359	0.596432491	0.588231059	0.856651855	0.845848182	0.737811916	0.648377187	0.482434875	0.788801594
TCGA-EB-A85I-01	0.388237569	0.758973799	0.850380082	0.747941002	0.609817306	0.68834948	0.687133371	0.656254799	0.427390746	0.67244047	0.680977149	0.753722095	0.793500661	0.42030458	0.751617441	0.570999473	0.490155979	0.827157161	0.828400682	0.745197865	0.635541152	0.275830394	0.753438926
TCGA-BF-A5EQ-01	0.68449551	0.735679283	0.816718513	0.757921328	0.675250745	0.729427498	0.695026334	0.670847185	0.366448934	0.675362825	0.675636614	0.788162522	0.770000118	0.455241255	0.797184803	0.573030243	0.598882687	0.844236631	0.861215469	0.779344862	0.6018833	0.392844368	0.79549935
TCGA-BF-A3DN-01	0.324638475	0.665503729	0.681324268	0.745459699	0.430627688	0.662144609	0.673462446	0.608326107	0.340168462	0.676403944	0.615044693	0.741678654	0.75366103	0.422567201	0.779246704	0.524826995	0.640900908	0.759273713	0.808430342	0.754615818	0.563123357	0.170469876	0.795257265
TCGA-EB-A3Y7-01	0.39473208	0.653923381	0.679877754	0.712557058	0.450779162	0.632400382	0.610044767	0.539503554	0.512433299	0.633223053	0.648946927	0.705234215	0.791581379	0.381822176	0.720497428	0.531462185	0.492548886	0.714816745	0.784697973	0.670594141	0.536225291	0.336556797	0.788730458
TCGA-BF-A5EP-01	0.279134017	0.65386909	0.662780478	0.70481966	0.424453906	0.611235771	0.597075329	0.54224937	0.305207488	0.625176793	0.658526313	0.713863168	0.777592884	0.369140228	0.734253175	0.439192703	0.504182449	0.701155442	0.785232599	0.719584648	0.483783122	0.214912835	0.764124394
TCGA-EB-A6R0-01	0.456467208	0.807575631	0.84451644	0.739134558	0.669176191	0.652490426	0.654151117	0.609549527	0.36460887	0.715883442	0.667468629	0.766752222	0.724676018	0.358711742	0.75723237	0.501532682	0.486514601	0.83782256	0.821617761	0.784053681	0.562997425	0.313200659	0.779420583
TCGA-EB-A299-01	0.322769979	0.628532448	0.780973737	0.796486213	0.480111817	0.666326996	0.674603763	0.630570948	0.38957624	0.652949257	0.64584708	0.821203482	0.787900023	0.367051503	0.798651523	0.536760075	0.581419198	0.815781096	0.794767742	0.72887823	0.574426792	0.481808509	0.810518884
TCGA-EB-A42Y-01	0.27682664	0.705197708	0.718415798	0.749243965	0.490538531	0.677496799	0.618269515	0.584898908	0.337562029	0.690698108	0.628293333	0.780162853	0.782714044	0.37919615	0.759500779	0.506461853	0.449217948	0.760048797	0.785696668	0.70560786	0.556404141	0.286865644	0.778582273
TCGA-EB-A24D-01	0.541844845	0.698646019	0.765653124	0.711823012	0.542460509	0.630146697	0.635994481	0.597393321	0.326971566	0.670049871	0.591329082	0.74386251	0.706027935	0.409628344	0.760856442	0.436116306	0.46355425	0.759663742	0.780517105	0.72713635	0.500641728	0.195103182	0.751428645
TCGA-EB-A4P0-01	0.326035079	0.610770674	0.753670351	0.727441848	0.459414392	0.619536708	0.595205702	0.587273333	0.285871667	0.627436218	0.604425307	0.730165982	0.743074525	0.332774861	0.734432495	0.500441852	0.500247718	0.73764394	0.791836692	0.695060703	0.530009498	0.176503991	0.75752394
TCGA-EB-A5SF-01	0.272912151	0.490301391	0.663908419	0.799723412	0.458876922	0.623092608	0.644286651	0.575736724	0.428082294	0.61274014	0.623140929	0.790038406	0.832945805	0.359239233	0.781173172	0.567417968	0.605439695	0.763471492	0.832426152	0.660776589	0.480596137	0.532571905	0.790070932
TCGA-ER-A2NF-01	0.700246878	0.687175663	0.846283876	0.759065693	0.706476958	0.703993402	0.70123224	0.666836424	0.397255545	0.666575962	0.642336399	0.753266807	0.737709883	0.431179893	0.794846435	0.562504676	0.614192757	0.863336979	0.822698719	0.749697015	0.574659645	0.229628435	0.784386458
TCGA-D9-A4Z3-01	0.344301603	0.708168249	0.728528801	0.715122319	0.543510348	0.642302563	0.643910828	0.590801729	0.304752975	0.684192569	0.572173254	0.773725427	0.72958027	0.394748631	0.757765834	0.47296641	0.476030075	0.748783786	0.782938685	0.725600849	0.536500074	0.09182923	0.755388347
TCGA-EB-A430-01	0.479365619	0.725187745	0.794961758	0.747860972	0.553196283	0.675264502	0.624320264	0.620245389	0.358250272	0.656080716	0.666912487	0.734519515	0.810362012	0.402581468	0.750104459	0.473209338	0.511845275	0.744677249	0.842841866	0.739044712	0.616091318	0.230623735	0.770141068
TCGA-BF-AAP7-01	0.615289015	0.729200247	0.877765645	0.772095163	0.660150755	0.773489398	0.761449835	0.696307043	0.460901989	0.702873758	0.714430058	0.808851004	0.796524016	0.440111347	0.808742668	0.665122812	0.677984173	0.92312795	0.878651871	0.81755941	0.657714935	0.412288064	0.788823113
TCGA-BF-AAP8-01	0.416068018	0.594886136	0.732770227	0.763679051	0.508827656	0.621322755	0.610928448	0.610785015	0.312038578	0.551283389	0.592781124	0.751301476	0.748545188	0.445914869	0.772536486	0.486828046	0.401333918	0.731555519	0.850047078	0.734422504	0.489995286	0.176174435	0.750234233
TCGA-EB-A5VU-01	0.392327462	0.655984738	0.643382246	0.759115039	0.451191694	0.694291059	0.667464531	0.572326406	0.387678282	0.673454932	0.622467405	0.758590971	0.762380075	0.399347198	0.824247516	0.532794838	0.571311123	0.737902254	0.796562314	0.737209503	0.514845052	0.347603214	0.800331268
TCGA-XV-AAZW-01	0.179178364	0.641085012	0.644102494	0.781880755	0.356177087	0.614741576	0.633363345	0.566941497	0.389263256	0.695050954	0.57098037	0.789948203	0.778114217	0.317450893	0.767846775	0.476675132	0.522819582	0.719663047	0.788274467	0.713972838	0.519629292	0.485761459	0.762019243
TCGA-D9-A4Z2-01	0.277646004	0.659073447	0.642230958	0.739641283	0.42754189	0.611818933	0.591122358	0.569220601	0.248125816	0.649979553	0.588117184	0.731014012	0.691579983	0.30045354	0.746241336	0.497250253	0.523870741	0.738892149	0.806201568	0.724457946	0.497470149	0.253246537	0.789677279
TCGA-EB-A5FP-01	0.147590368	0.667774197	0.605898671	0.73506426	0.349328694	0.544390908	0.580708192	0.485619755	0.324332634	0.684850407	0.569851392	0.720655555	0.713686555	0.33626189	0.756334786	0.328671346	0.425516715	0.665243906	0.753093647	0.65620967	0.516575283	0.244982755	0.782127721
TCGA-FS-A1ZN-01	0.325310256	0.631209967	0.630016335	0.767102506	0.420064985	0.630099237	0.597660551	0.536285091	0.381337283	0.695265613	0.631518419	0.783022095	0.716052563	0.321795418	0.806004263	0.442273186	0.523584468	0.680388596	0.77164945	0.733382668	0.505501964	0.433544522	0.800592344
TCGA-EB-A3HV-01	0.344021749	0.586476284	0.719709158	0.805577008	0.528250564	0.701532678	0.746947617	0.648738681	0.438295881	0.678263852	0.65420374	0.796449836	0.78736914	0.305439926	0.788373779	0.565681	0.614227922	0.841654257	0.844000416	0.746346865	0.55021038	0.485346881	0.798629154
TCGA-BF-A3DJ-01	0.421024464	0.73175679	0.74124302	0.816218538	0.626907981	0.774391079	0.728587606	0.631673702	0.449140421	0.705496496	0.67897419	0.809687787	0.742268454	0.36781475	0.831413813	0.593199102	0.628549541	0.852126092	0.818981615	0.751733425	0.612893628	0.477793199	0.828673061
TCGA-WE-A8K4-01	0.512008227	0.798496367	0.889681693	0.721408113	0.663884418	0.679186043	0.634869276	0.64596137	0.383318843	0.699873912	0.698233063	0.750003638	0.802375349	0.439052372	0.772798735	0.511133425	0.503311598	0.845390354	0.806725443	0.746918068	0.585210669	0.256274622	0.794691005
TCGA-D3-A5GT-01	0.169942431	0.608793247	0.606428004	0.692510571	0.42441856	0.542495922	0.51246763	0.519375772	0.265948314	0.574490797	0.571977299	0.714095185	0.774356454	0.39660013	0.736606596	0.422304156	0.451728946	0.626162705	0.798862849	0.661531377	0.429426993	0.211246222	0.744065501
TCGA-ER-A42H-01	0.233015375	0.580634467	0.60196188	0.738713867	0.453411373	0.551125046	0.578357984	0.53682649	0.277833703	0.58070968	0.59448217	0.720392804	0.742923372	0.403774304	0.748255678	0.480994845	0.451711957	0.699582646	0.784478336	0.701867701	0.51017936	0.147653878	0.747867529
TCGA-FR-A726-01	0.211873164	0.679358054	0.600728204	0.733237705	0.433926151	0.686350165	0.583050362	0.568276559	0.39490341	0.667316799	0.642119658	0.701902897	0.774383734	0.392729356	0.780561219	0.467995153	0.428324116	0.739780184	0.774286404	0.717689551	0.501089658	0.34701933	0.799068528
TCGA-BF-A1PV-01	0.332024336	0.652059702	0.649562087	0.737518514	0.452244574	0.645367898	0.591554266	0.570795512	0.411026068	0.660526123	0.587015944	0.765964803	0.733176666	0.328611863	0.770222759	0.486084156	0.499115759	0.709482049	0.772275288	0.740561933	0.517799686	0.29314447	0.772634138
TCGA-EB-A3XF-01	0.335942726	0.72558595	0.741429144	0.789579869	0.599085068	0.735427462	0.674442795	0.62199235	0.447336045	0.714203453	0.679081145	0.805463013	0.769614641	0.403381618	0.814995078	0.549024546	0.581778092	0.829976074	0.837012905	0.7349662	0.597017786	0.415409545	0.799445844
TCGA-BF-A5ES-01	0.453383255	0.712079234	0.766690991	0.742958136	0.594458504	0.710722765	0.669156998	0.632317602	0.448223296	0.639363692	0.69553018	0.75930999	0.798633884	0.394356947	0.775615323	0.580854212	0.394459408	0.823067742	0.861172112	0.749847273	0.596484306	0.39057709	0.782395358
TCGA-FW-A5DX-01	0.412946264	0.683581834	0.673655428	0.729969572	0.472676157	0.625808297	0.576015123	0.543424009	0.276817776	0.671800274	0.583068271	0.718984287	0.718286429	0.372135799	0.756505528	0.423364699	0.470829333	0.69077615	0.778334893	0.691219011	0.506421201	0.08157244	0.767740637
TCGA-EB-A3Y6-01	0.349643548	0.706162582	0.764802695	0.747492003	0.534387263	0.652668265	0.640818578	0.618015539	0.416248567	0.700194652	0.617462205	0.797978601	0.777803552	0.403112759	0.763034481	0.530871718	0.532575444	0.80631146	0.791372082	0.729249102	0.573890019	0.282514642	0.780532835
TCGA-EB-A551-01	0.61597291	0.799395387	0.882877375	0.737535005	0.723774366	0.741317248	0.669936408	0.66058856	0.384696802	0.712628349	0.653798838	0.732360967	0.747488001	0.447662405	0.812852151	0.592477233	0.523920611	0.918003735	0.797356334	0.786419398	0.589890208	0.275293604	0.778862258
TCGA-DA-A960-01	0.248734074	0.526061709	0.652177331	0.719023789	0.449740517	0.509891168	0.576442139	0.468086352	0.323972991	0.623997596	0.532936011	0.754097913	0.764755392	0.42979524	0.749306565	0.332453386	0.388065061	0.641431565	0.816438811	0.672744934	0.511533634	0.233212842	0.764728301
TCGA-ER-A2NB-01	0.428953518	0.664277305	0.868084299	0.80256816	0.558367512	0.728164575	0.747961516	0.651474576	0.578180353	0.662025421	0.696602219	0.831422122	0.826070642	0.366456015	0.792642403	0.653855882	0.681550252	0.87349861	0.83214306	0.755886127	0.692940078	0.60813194	0.803743671
TCGA-EB-A6QZ-01	0.283229242	0.619711886	0.644451175	0.763561534	0.399646483	0.604532337	0.601362694	0.589956867	0.269243136	0.651061455	0.621805428	0.749625003	0.741526381	0.334340166	0.806880423	0.491648078	0.558645111	0.767372203	0.791748685	0.7170235	0.468224969	0.226284802	0.784484693
TCGA-BF-AAP6-01	0.311500515	0.719621684	0.67144284	0.751840425	0.453401403	0.693756549	0.578795254	0.583183391	0.307443445	0.682209794	0.632742256	0.748941827	0.753618886	0.352187156	0.741796851	0.460281185	0.502857149	0.719160634	0.80486285	0.722228032	0.558804811	0.234504082	0.770062477
TCGA-ER-A19K-01	0.340145112	0.756031628	0.768200621	0.807481653	0.5636929	0.712166697	0.684912521	0.620226555	0.410820967	0.689892609	0.693424084	0.783776387	0.760244288	0.448036673	0.826996545	0.544889108	0.586515064	0.812111777	0.831380592	0.743613576	0.611232831	0.481850251	0.799426111
TCGA-BF-AAP1-01	0.336777731	0.601395193	0.633824443	0.769690828	0.438273179	0.601088862	0.63330895	0.568085673	0.380211715	0.650541399	0.567096949	0.735250355	0.775336886	0.340809298	0.735364863	0.531662796	0.466768421	0.725628157	0.790158012	0.701178649	0.481733735	0.161036558	0.787302016
TCGA-BF-A3DM-01	0.305794484	0.663013564	0.596348401	0.748340983	0.442996218	0.645628629	0.628483646	0.533415381	0.310216911	0.644044471	0.629396542	0.735524425	0.808236444	0.341682855	0.783679071	0.530753964	0.559167332	0.727150161	0.784004054	0.685594232	0.500237313	0.167128122	0.784049715
TCGA-EB-A24C-01	0.294746667	0.575218734	0.603217663	0.752997926	0.461626281	0.603339999	0.635854424	0.580952538	0.356186663	0.658972968	0.563801476	0.766660498	0.711506912	0.38440823	0.784363456	0.494667553	0.543272953	0.745524073	0.779832364	0.716175346	0.474750555	0.326053069	0.768926493
TCGA-XV-A9W2-01	0.401552934	0.712998521	0.690529539	0.776311575	0.475251354	0.58478902	0.624991288	0.560909086	0.473271423	0.707203955	0.627749896	0.80783856	0.765383744	0.379629915	0.790645971	0.512583611	0.578857044	0.745240116	0.790388589	0.714114995	0.501164481	0.508870368	0.781838344
TCGA-GF-A769-01	0.209188227	0.659484175	0.631218481	0.699296922	0.438900299	0.703365009	0.628052811	0.540715068	0.29950324	0.670056654	0.643399506	0.68567355	0.78149782	0.37127996	0.759528278	0.474284763	0.465779398	0.728824895	0.786854302	0.714393364	0.521579936	0.218270652	0.792187863
TCGA-EB-A85J-01	0.640245507	0.781736265	0.894998346	0.77283083	0.697794361	0.755029337	0.694700978	0.702207753	0.378430084	0.713038571	0.742993649	0.758443245	0.783515758	0.456299268	0.787975558	0.59106831	0.527370071	0.897692183	0.862333834	0.781736782	0.665774916	0.334490878	0.789714425
TCGA-EB-A44P-01	0.315439014	0.674222185	0.733552769	0.723394654	0.397037002	0.603063312	0.625477915	0.569032109	0.338749343	0.68305605	0.572851321	0.763581421	0.737793095	0.30518582	0.760821714	0.438793586	0.527387593	0.737772146	0.781729371	0.727320427	0.542205819	0.166186381	0.771892731
TCGA-EB-A5SE-01	0.369964315	0.658644066	0.707669996	0.737816364	0.478940608	0.543228446	0.62846312	0.577194411	0.393422488	0.689669162	0.553753792	0.773066378	0.75735544	0.376487054	0.76688066	0.465377267	0.551241636	0.735466244	0.816575938	0.725614732	0.520472933	0.321893438	0.768045821
TCGA-BF-A1PU-01	0.335243793	0.571633126	0.618898439	0.71126315	0.385798273	0.591066192	0.622622677	0.56938226	0.338050348	0.651838808	0.5767344	0.724314704	0.74329025	0.30054548	0.734408517	0.460922046	0.521402994	0.673231588	0.809382873	0.710829991	0.503188215	0.183827468	0.772581419
TCGA-EB-A97M-01	0.480952181	0.713515171	0.810135312	0.784565299	0.627450479	0.739014884	0.690165844	0.630931667	0.388031956	0.658055191	0.696419483	0.779116482	0.794000799	0.425039688	0.780610739	0.577151883	0.454174937	0.831609431	0.830952614	0.757234694	0.573464169	0.308792997	0.77373264
TCGA-EB-A41B-01	0.329296615	0.650244789	0.738837297	0.696212071	0.49494609	0.594177905	0.620848959	0.564570794	0.357475908	0.639016967	0.594003548	0.725984624	0.735899779	0.361067614	0.732909749	0.392496929	0.376545547	0.704356316	0.788574899	0.691545136	0.531973169	0.165996597	0.752788299
TCGA-BF-A5ER-01	0.289279229	0.589860804	0.667682239	0.753420291	0.43843154	0.589521604	0.652164384	0.53466843	0.375107473	0.605973958	0.597430672	0.741758871	0.814812527	0.323814573	0.763645818	0.531427574	0.558752395	0.761764934	0.804030323	0.675271114	0.500062388	0.355711181	0.758478837
TCGA-EB-A1NK-01	0.423839732	0.662391572	0.728520901	0.787061547	0.537318807	0.714764387	0.697972048	0.628314337	0.425742226	0.667960039	0.672737204	0.790141686	0.787201749	0.425189952	0.815110435	0.542528361	0.602701703	0.796859054	0.829625084	0.724346237	0.59588887	0.398256173	0.806322134
TCGA-FR-A728-01	0.438842232	0.765881572	0.868051602	0.783000264	0.624185589	0.775649391	0.700947875	0.667201963	0.375668759	0.710592704	0.744261528	0.755479728	0.7900831	0.452370607	0.809866629	0.612289526	0.573395021	0.907585507	0.83780992	0.76978354	0.600778568	0.535820409	0.823519694
TCGA-XV-AAZV-01	0.440339536	0.756415147	0.847810679	0.790950137	0.606268042	0.807042219	0.740673178	0.684969007	0.444238361	0.692663325	0.715491175	0.810570812	0.781655274	0.45034973	0.821141325	0.643625327	0.670016238	0.90319692	0.852193724	0.792007328	0.625348506	0.51340139	0.815521681
TCGA-BF-AAOX-01	0.461453741	0.706569208	0.729653146	0.775235064	0.513256135	0.577536168	0.580740462	0.561470517	0.47190092	0.659231738	0.585052748	0.756538668	0.805395334	0.390109673	0.78710116	0.466400993	0.463134314	0.698188116	0.840216781	0.68078675	0.522974711	0.389989846	0.786527329
TCGA-EB-A4OZ-01	0.574942665	0.711372842	0.891855637	0.781584367	0.640179606	0.751303944	0.7091123	0.685647228	0.469849481	0.671598825	0.671789697	0.82338449	0.837679499	0.394707719	0.802858726	0.646471993	0.59669634	0.900688668	0.859292828	0.766298936	0.641980737	0.507432066	0.799874967
TCGA-D9-A4Z5-01	0.371717552	0.551712347	0.693551993	0.78669372	0.517604262	0.799507967	0.640320259	0.650962672	0.307068901	0.620668498	0.690974105	0.759739661	0.757222572	0.361339994	0.78728003	0.536095332	0.561923907	0.821274393	0.805855405	0.769366502	0.547399262	0.270514511	0.792588523
TCGA-XV-A9VZ-01	0.261214645	0.535128981	0.705794977	0.671060707	0.305538177	0.575441864	0.562241489	0.549925349	0.331775511	0.642529177	0.486859076	0.814088271	0.758259068	0.380867352	0.749880894	0.460451426	0.619850249	0.656214522	0.740284363	0.68177346	0.451854557	0.190192014	0.763044874
TCGA-GF-A2C7-01	0.177390428	0.606149644	0.606848936	0.786532651	0.398218229	0.625021432	0.635130683	0.560254755	0.395421839	0.72399622	0.602642545	0.74890818	0.770902737	0.412958821	0.77910338	0.491380832	0.529075064	0.684620036	0.783046709	0.700928916	0.494452216	0.404257203	0.781605154
TCGA-EB-A51B-01	0.313134064	0.72057822	0.715635099	0.73510906	0.442519469	0.633809353	0.603791962	0.574118867	0.316258877	0.683596014	0.632275433	0.74522662	0.732439826	0.328563931	0.750539422	0.49288568	0.444125738	0.745904597	0.795446408	0.728970508	0.568447142	0.27150148	0.761407738
TCGA-BF-A1Q0-01	0.568368022	0.746407314	0.790579505	0.742082579	0.586153792	0.716425311	0.674431495	0.639889407	0.423177531	0.660212577	0.653456691	0.766176926	0.717266649	0.373699727	0.789128883	0.578633754	0.559473908	0.817190567	0.835188591	0.760672144	0.572922333	0.258977271	0.799916406
TCGA-FR-A3R1-01	0.461812344	0.732329154	0.785750882	0.761957807	0.617108961	0.70484827	0.605216958	0.622836913	0.30906511	0.701265445	0.640883662	0.74969487	0.741128886	0.4422457	0.769433781	0.502169452	0.448968646	0.78223427	0.788257516	0.743600527	0.586779335	0.25379163	0.771503921
TCGA-D9-A3Z4-01	0.595647352	0.684524093	0.784487097	0.756313221	0.628823028	0.727662469	0.653768963	0.63947765	0.359631894	0.691068241	0.675862243	0.75921982	0.768252062	0.408769011	0.792220103	0.585369626	0.584547375	0.824653245	0.790453255	0.758253441	0.604751225	0.235091023	0.778257929
TCGA-EB-A4IQ-01	0.289352989	0.623585563	0.663439987	0.752123355	0.398563187	0.613925645	0.651559164	0.555894142	0.419581036	0.682177803	0.647392453	0.806690247	0.791473763	0.409698023	0.778963308	0.514065801	0.549458928	0.676580309	0.780387812	0.693242819	0.515537738	0.553821895	0.790279237
TCGA-ER-A194-01	0.482880401	0.628038608	0.849197122	0.745652739	0.633843555	0.730145062	0.689864554	0.639424088	0.360497576	0.628410538	0.677656171	0.753067092	0.775021417	0.208985891	0.777244375	0.659438622	0.510690423	0.887854694	0.88240226	0.755811341	0.598959593	0.364194017	0.770854775
TCGA-IH-A3EA-01	0.212328702	0.658152899	0.723391454	0.792030432	0.52150165	0.729775447	0.624930744	0.584011012	0.460379266	0.668234186	0.697940794	0.703852735	0.794960172	0.334871399	0.780993769	0.545560565	0.4615588	0.796685945	0.835104375	0.749068833	0.569714411	0.343143432	0.829437842
TCGA-EB-A57M-01	0.538500102	0.584732406	0.762724856	0.777696957	0.588423652	0.719673412	0.730303348	0.66401581	0.474239023	0.683656893	0.671831958	0.801997244	0.802014117	0.408200119	0.787246215	0.600299969	0.669837069	0.830466487	0.827160355	0.765562017	0.590777768	0.463378943	0.806931518
TCGA-EB-A5UM-01	0.64330392	0.694082753	0.861826128	0.737087607	0.640118141	0.64309274	0.687743477	0.635910458	0.369581324	0.625036246	0.644052353	0.761931265	0.7483056	0.402343514	0.742010991	0.513552527	0.484605066	0.848606855	0.821294721	0.723021455	0.578042064	0.250944925	0.752846298
TCGA-EB-A6QY-01	0.353765194	0.686933896	0.699864284	0.770729027	0.482869144	0.614391431	0.633090847	0.564016203	0.399884265	0.659429619	0.621753953	0.766896161	0.763626608	0.409166665	0.792850477	0.420744509	0.486110733	0.699837606	0.781638498	0.649073332	0.48563472	0.467342536	0.784487538
TCGA-GN-A8LN-01	0.423546974	0.677189957	0.695377396	0.754080505	0.538033226	0.688361985	0.641556198	0.595023911	0.359726852	0.660336364	0.654021777	0.715389458	0.730589817	0.399656218	0.772314702	0.505974707	0.476030219	0.77541346	0.794247214	0.762376402	0.537633522	0.176791575	0.779487054
TCGA-XV-AAZY-01	0.599984677	0.693995304	0.83179521	0.745328875	0.63679396	0.707793291	0.670646431	0.6406886	0.408525074	0.630174194	0.674863114	0.778846885	0.835961117	0.370491168	0.763602056	0.619957028	0.615441715	0.851329969	0.881908545	0.745522263	0.624959007	0.337783444	0.781297795
TCGA-BF-A1PX-01	0.607097791	0.778473014	0.911655032	0.804953778	0.696012274	0.787865353	0.78776255	0.70805177	0.477778904	0.720844464	0.697548813	0.827385973	0.811608258	0.446341548	0.839862095	0.670025212	0.693553188	0.922943809	0.875910067	0.806354409	0.713349454	0.497562473	0.799280175
TCGA-EB-A4OY-01	0.466448823	0.553628528	0.786077887	0.720671746	0.479849195	0.602248091	0.622915128	0.584530701	0.296362226	0.615086837	0.593769525	0.73171259	0.839938684	0.335735671	0.718162976	0.504918788	0.469189214	0.758279038	0.815252577	0.668212377	0.594670505	0.125553829	0.767001628
TCGA-EB-A44N-01	0.660149053	0.755905756	0.796697066	0.816364007	0.641507552	0.703338236	0.708136556	0.66378851	0.4067311	0.735579171	0.677086018	0.81424867	0.804522951	0.437812752	0.809455135	0.583879139	0.633202001	0.818988946	0.841324149	0.759417953	0.557677251	0.533589698	0.806933531
TCGA-EB-A4IS-01	0.811897446	0.781005007	0.874506176	0.745869896	0.804238911	0.748282186	0.693612494	0.719952768	0.441575616	0.714730516	0.700591886	0.77230412	0.772347553	0.470491666	0.781584249	0.605936591	0.57264015	0.877800915	0.841141044	0.778509187	0.619272484	0.265743317	0.791708221
TCGA-YG-AA3N-01	0.526231817	0.709369057	0.870150451	0.792363234	0.664594171	0.74607375	0.731427261	0.673930594	0.415078933	0.675159646	0.689340465	0.768435595	0.777384927	0.439702951	0.835699539	0.568937838	0.544581875	0.897960586	0.852403647	0.752768429	0.639681007	0.448313088	0.80573483
TCGA-EB-A41A-01	0.395967017	0.663812104	0.665031599	0.746418692	0.442241185	0.587986783	0.567222421	0.574889112	0.277233131	0.628018295	0.598584031	0.749921851	0.753776827	0.357419987	0.750208724	0.445216116	0.464371185	0.7113572	0.802569488	0.741566193	0.50906884	0.210621777	0.765572308
TCGA-EB-A3XE-01	0.5164778	0.597147451	0.816396254	0.773618692	0.513799366	0.663783431	0.732772905	0.650173089	0.396844586	0.658761886	0.681872966	0.810629311	0.763733587	0.348331427	0.779275098	0.587523007	0.634000862	0.825616315	0.832662645	0.742724953	0.582418313	0.463477926	0.780817413
TCGA-EB-A553-01	0.497834671	0.693548435	0.805649458	0.730032341	0.556482461	0.587632664	0.601226878	0.596414704	0.434948614	0.653170287	0.666938637	0.753878418	0.789966652	0.433529406	0.782883139	0.531011325	0.553428128	0.811241417	0.831773257	0.701022756	0.584566478	0.228476157	0.812251928
TCGA-GN-A26C-01	0.732292888	0.795976264	0.906860207	0.760238831	0.757834574	0.847099776	0.722787674	0.725664915	0.484305573	0.669687853	0.690211409	0.768890344	0.827412932	0.448370808	0.78711165	0.646024472	0.559527768	0.933238131	0.858405382	0.818757491	0.622541391	0.290630285	0.79885754
TCGA-HR-A5NC-01	0.285375305	0.619620167	0.654974907	0.798550369	0.450939342	0.679624975	0.712885034	0.599259905	0.357150686	0.657943084	0.591273843	0.775379633	0.715992332	0.423225557	0.800016719	0.544489437	0.54895559	0.773548131	0.810007018	0.701072879	0.519068538	0.423122056	0.792067421
TCGA-BF-A9VF-01	0.242501026	0.59985127	0.659899118	0.772254603	0.439929143	0.548801333	0.570868365	0.524614575	0.339519727	0.632429345	0.593920048	0.740692828	0.733435769	0.358506271	0.75789049	0.424869215	0.500226508	0.677530771	0.761192952	0.641283692	0.419227761	0.267467607	0.758348544
TCGA-EB-A42Z-01	0.378189563	0.676157674	0.748405458	0.724659433	0.53507854	0.672284804	0.698481069	0.625812383	0.4156956	0.678290223	0.660559749	0.761868482	0.746812098	0.407879292	0.76370094	0.561485787	0.62970166	0.742630996	0.813308412	0.678966525	0.526422071	0.257250545	0.788196907
TCGA-EB-A3XD-01	0.583901515	0.6525802	0.849639075	0.801935716	0.616654142	0.748769336	0.761678254	0.683471261	0.475389273	0.673840377	0.673027526	0.836834209	0.830650046	0.43307689	0.825393231	0.624622945	0.725268248	0.884057628	0.864690577	0.776720851	0.636513279	0.520612305	0.806909321
TCGA-EB-A550-01	0.295543432	0.629666477	0.702429598	0.768188806	0.40223244	0.647129898	0.658421762	0.597516426	0.512749138	0.708926743	0.65546157	0.808464305	0.778775183	0.398276922	0.808416875	0.494279047	0.468074965	0.717980133	0.767525706	0.753239966	0.510744933	0.496198595	0.799179849
TCGA-EB-A82C-01	0.334027629	0.627550763	0.631840214	0.719686356	0.412799637	0.561066187	0.56374038	0.560230634	0.383507999	0.669302358	0.575659601	0.733851411	0.735978537	0.365204918	0.756191118	0.415657844	0.541358815	0.674951823	0.786691096	0.726225399	0.515870576	0.281248323	0.756910531
TCGA-EB-A3XC-01	0.45875065	0.74391916	0.7569426	0.798345369	0.537891259	0.694523196	0.664294234	0.620197377	0.364173284	0.704106433	0.66053638	0.790750735	0.784105429	0.444215243	0.800430688	0.57019722	0.590341621	0.787810349	0.81120848	0.720005226	0.582778039	0.447397098	0.823522321
TCGA-DA-A95W-06	0.510579476	0.691453917	0.788932938	0.733038384	0.522574707	0.663072386	0.627528268	0.559674893	0.264753717	0.698895648	0.592824902	0.737128793	0.748367831	0.35041637	0.737471571	0.526280107	0.47478175	0.760122673	0.817662337	0.723878013	0.535347053	0.175335801	0.759642657
TCGA-DA-A1IB-06	0.927663017	0.851705471	0.946998873	0.783742086	0.928557615	0.900676919	0.763255747	0.74056814	0.451924753	0.728760331	0.739215158	0.795222851	0.785555341	0.543949861	0.815758233	0.663224882	0.687634832	0.992395951	0.891283914	0.839633041	0.661016654	0.379298243	0.81122205
TCGA-ER-A193-06	0.609513341	0.775707843	0.86283184	0.783216047	0.673452993	0.771720519	0.714567462	0.707767413	0.406475494	0.697167165	0.716996408	0.767715585	0.832621282	0.444608374	0.801920741	0.619556972	0.623699912	0.86272776	0.843505915	0.780520714	0.664833403	0.282437505	0.814593367
TCGA-WE-A8ZQ-06	0.176502692	0.594449941	0.484420315	0.700496501	0.366641295	0.623372718	0.590024407	0.543784738	0.315717075	0.604285027	0.591075245	0.674180751	0.761583688	0.362460102	0.707701694	0.410190185	0.502819173	0.625628961	0.766896529	0.627097657	0.471352104	0.104721716	0.780257328
TCGA-EE-A2GI-06	0.707801195	0.77805785	0.868636421	0.740799016	0.710713826	0.729262495	0.688896077	0.668818726	0.376454339	0.729514605	0.673413619	0.764643332	0.750658513	0.420774767	0.766100484	0.59868286	0.522029331	0.861103341	0.822084206	0.769816193	0.580520113	0.251559585	0.788699393
TCGA-ER-A2ND-06	0.362900019	0.658666323	0.752727264	0.761198199	0.490303583	0.643781256	0.625822433	0.574272314	0.363766223	0.626670173	0.650669078	0.74976536	0.730829206	0.363287478	0.736273572	0.5171205	0.48110553	0.765728989	0.802201532	0.746013508	0.529168263	0.40593361	0.786373505
TCGA-EE-A2GK-06	0.98190312	0.865829121	0.940106923	0.743433826	0.976089171	0.80762202	0.778999005	0.743508773	0.45854649	0.694356396	0.767865587	0.801309533	0.795113541	0.574834164	0.779614067	0.661368267	0.61710019	0.953848941	0.89831196	0.772984778	0.651380087	0.344319329	0.807926793
TCGA-D3-A1Q9-06	0.540259244	0.755558656	0.803708292	0.745134765	0.641391673	0.729773473	0.654577814	0.616244005	0.309750393	0.685622992	0.659551882	0.721219689	0.772079767	0.420024832	0.787532245	0.581367306	0.500686391	0.816221842	0.816369648	0.745339562	0.560875764	0.240572021	0.786601381
TCGA-EE-A2MI-06	0.516757931	0.728379581	0.810248103	0.739129621	0.681787126	0.830695965	0.732938625	0.666685096	0.451910124	0.663332596	0.740870914	0.758533802	0.759430388	0.405245928	0.810285822	0.615467649	0.579493468	0.880002192	0.860756455	0.812308584	0.590159941	0.32100231	0.802247653
TCGA-FS-A4FC-06	0.454493882	0.646256766	0.743976145	0.787161147	0.558513422	0.714618511	0.658950266	0.631174792	0.388154215	0.705775649	0.636554802	0.778005486	0.803790561	0.428597567	0.821411156	0.516952114	0.567708681	0.7797781	0.840065416	0.770445433	0.545959821	0.345512186	0.79505468
TCGA-DA-A1I2-06	0.583383981	0.722329594	0.783479143	0.725309239	0.611723465	0.675998168	0.665045554	0.620185479	0.383867853	0.662803944	0.683586742	0.742693126	0.811691849	0.360213371	0.800169492	0.525761515	0.474383594	0.791419615	0.791209583	0.757251377	0.585035961	0.228069811	0.769774114
TCGA-3N-A9WD-06	0.744187592	0.731645621	0.859643697	0.760456064	0.725461201	0.722017865	0.669515593	0.684086332	0.428592046	0.688207716	0.702712158	0.788844561	0.81455928	0.48985221	0.800866851	0.563548704	0.539468418	0.831870158	0.849009258	0.769523533	0.591163058	0.255744173	0.815336318
TCGA-D3-A3C3-06	0.656940156	0.797138223	0.843725167	0.70995714	0.663776123	0.698794303	0.619603923	0.619723841	0.351458306	0.687042284	0.60615729	0.761591629	0.794344491	0.484343974	0.763091143	0.528628435	0.510643479	0.817447663	0.819290253	0.748069512	0.56242725	0.283481807	0.77875962
TCGA-EE-A29V-06	0.358669409	0.651992349	0.630350596	0.736540724	0.480963714	0.61528365	0.580460426	0.54120286	0.41476563	0.664967292	0.625612748	0.735058887	0.765704231	0.386153333	0.760478922	0.515018543	0.566207948	0.703939148	0.810506781	0.700286821	0.528366515	0.398899499	0.793848182
TCGA-D3-A2JO-06	0.624607744	0.856315903	0.905790731	0.765172882	0.733967473	0.839979937	0.73110437	0.708623492	0.456431457	0.738542697	0.709538759	0.776497844	0.794877985	0.48795477	0.802911099	0.671341683	0.624058454	0.932086297	0.872646647	0.784852435	0.680431536	0.360808685	0.794749391
TCGA-EE-A29C-06	0.56021963	0.707121209	0.736148754	0.778154741	0.576052374	0.721638054	0.673316911	0.665582522	0.386264466	0.677784726	0.662158137	0.756397469	0.814357422	0.480266338	0.782474938	0.597402953	0.636589611	0.781862029	0.828212697	0.740988086	0.554478838	0.305679467	0.786464349
TCGA-D3-A8GO-06	0.799335901	0.673017763	0.820268944	0.746899877	0.738960043	0.671208854	0.671378608	0.629905873	0.408586965	0.60083641	0.682244259	0.724952732	0.75510656	0.412885287	0.720581201	0.544359244	0.605906263	0.866184633	0.855501363	0.714062289	0.560834679	0.294701797	0.781251575
TCGA-D3-A51G-06	0.295551687	0.789143617	0.76116566	0.709737063	0.561791564	0.650381637	0.633431808	0.636755431	0.341992401	0.695322931	0.654869673	0.729377296	0.770350592	0.396469831	0.79499211	0.42903792	0.527395903	0.763090522	0.782769769	0.750486541	0.550055191	0.177049781	0.783981273
TCGA-D3-A2JH-06	0.627529992	0.843883485	0.924013127	0.769297477	0.685315293	0.797748121	0.704200239	0.70083196	0.349232776	0.730867586	0.701215846	0.76787622	0.747689036	0.474000494	0.821088923	0.626994244	0.523502287	0.901496533	0.839971541	0.80600591	0.619434986	0.327035681	0.793132048
TCGA-W3-A825-06	0.528708836	0.786362802	0.855405906	0.758897552	0.550444179	0.838584523	0.704663404	0.689905704	0.422064033	0.741291716	0.71834095	0.757530794	0.786205876	0.482337299	0.820506848	0.643354319	0.604379742	0.874973004	0.823040303	0.805993227	0.576777047	0.271383226	0.800941937
TCGA-ER-A19E-06	0.47557361	0.712405592	0.721022745	0.746574263	0.539388604	0.769814463	0.663757934	0.591049413	0.360070458	0.702384431	0.618737763	0.699075599	0.740631131	0.419475727	0.765880808	0.521982711	0.479669145	0.805249268	0.791302715	0.75188733	0.539026307	0.256581871	0.796497192
TCGA-EE-A29D-06	0.391283217	0.680687472	0.658106391	0.733433146	0.531165075	0.621557688	0.620908023	0.593086793	0.343713451	0.651944521	0.671258326	0.730822909	0.767261512	0.390223752	0.747530115	0.482557002	0.485931996	0.714692199	0.791793128	0.739041627	0.516625762	0.186618163	0.775536506
TCGA-EE-A3J7-06	0.322342658	0.632726769	0.736108644	0.748248973	0.452965739	0.587154463	0.638273627	0.572290324	0.2806277	0.650346978	0.544481419	0.737503736	0.756742128	0.323922695	0.724311543	0.447674663	0.504578068	0.703093518	0.772273235	0.712320293	0.550365995	0.210709662	0.745867633
TCGA-EE-A2MK-06	0.579971865	0.717824671	0.851367747	0.780811825	0.704094794	0.715527789	0.72826883	0.658052525	0.422246437	0.688440216	0.67699034	0.751354599	0.720957134	0.442554471	0.779648723	0.584575932	0.554068739	0.896944819	0.824056019	0.788760609	0.631545355	0.287834155	0.798571582
TCGA-EE-A3AD-06	0.257478782	0.576575496	0.5881093	0.736335007	0.415627145	0.571293588	0.584637692	0.520493081	0.351356235	0.625700837	0.616329604	0.726375603	0.741017067	0.341770826	0.753555014	0.401416112	0.552517297	0.648754783	0.749819738	0.719728672	0.450768511	0.241360194	0.776937768
TCGA-ER-A42K-06	0.503790621	0.68961244	0.6724651	0.704319875	0.563389181	0.608875319	0.665490309	0.593383228	0.36467489	0.70713264	0.612874653	0.742087371	0.693140204	0.354246478	0.813247731	0.48059823	0.575811238	0.73162757	0.767359361	0.721683523	0.485588251	0.194762883	0.779228519
TCGA-EE-A2GE-06	0.705809379	0.786542006	0.899732989	0.782255335	0.742845418	0.839345373	0.769108273	0.727320498	0.447878552	0.695627641	0.693993953	0.76938142	0.773709575	0.485687809	0.827198871	0.677202931	0.674429083	0.953565423	0.854309482	0.791653537	0.659745113	0.395544289	0.802200622
TCGA-D3-A5GS-06	0.47719385	0.685698612	0.810071707	0.721617457	0.63051699	0.692692633	0.710879342	0.669334765	0.394875395	0.675355131	0.681242223	0.744620924	0.774540274	0.374346009	0.779267046	0.563372121	0.566426351	0.830228057	0.83569584	0.788650595	0.539868205	0.2475674	0.787322956
TCGA-EE-A2MU-06	0.612759489	0.798124302	0.883062596	0.780383009	0.734833919	0.771936066	0.718806392	0.707804586	0.443427892	0.715649775	0.773964391	0.783771774	0.804114235	0.474282362	0.828639502	0.629699996	0.601643577	0.928833038	0.861818342	0.79841585	0.639010837	0.344110958	0.81594338
TCGA-GN-A262-06	0.0896265	0.479748253	0.427394885	0.661663972	0.345841651	0.388872299	0.404919986	0.415712941	0.236578754	0.576167232	0.42597009	0.631273516	0.743352857	0.247983781	0.68669855	0.388778848	0.338648121	0.503885967	0.769884271	0.603919515	0.439429448	0.055394189	0.734830855
TCGA-GN-A8LL-06	0.439692319	0.618156868	0.706203779	0.706319731	0.47572561	0.57157714	0.612572009	0.550840407	0.292634942	0.621247604	0.575052566	0.713242817	0.794908853	0.292524409	0.717470125	0.463237942	0.418838573	0.712197929	0.76398976	0.644023818	0.506124642	0.253769964	0.757454033
TCGA-D3-A5GN-06	0.536367546	0.791421477	0.804952362	0.746707508	0.599930208	0.705156737	0.68499945	0.661395083	0.382910308	0.724066255	0.690053173	0.737682323	0.756915376	0.432661515	0.788720579	0.566628464	0.597771729	0.819996467	0.797541631	0.747749824	0.564350907	0.244421829	0.788713755
TCGA-ER-A19L-06	0.434084131	0.551988145	0.675588447	0.741135213	0.542665174	0.66131283	0.678652938	0.636841025	0.355345349	0.648155992	0.618183262	0.73205127	0.753662719	0.387735552	0.762991648	0.544742123	0.579019307	0.772689362	0.811185699	0.749155548	0.555611205	0.297130518	0.774475015
TCGA-W3-AA1O-06	0.369950006	0.701245694	0.664566177	0.782838487	0.491241314	0.674266214	0.606813691	0.545043791	0.364854521	0.6476388	0.60393837	0.685498669	0.737255326	0.447110888	0.785448242	0.469970998	0.483533959	0.714391366	0.803858377	0.713951877	0.49586769	0.205417286	0.76326652
TCGA-EE-A29H-06	0.712214292	0.74923046	0.764075814	0.727297571	0.708951026	0.73821762	0.653253111	0.625033807	0.347317657	0.676630108	0.681013826	0.766086224	0.814925839	0.392667626	0.778987537	0.525038951	0.52909197	0.824797691	0.837895772	0.759212802	0.574978879	0.314082609	0.809004004
TCGA-FR-A7U9-06	0.555233283	0.818836301	0.843970444	0.806688644	0.618515881	0.855540795	0.721386527	0.677467474	0.443451501	0.673381357	0.719911665	0.743461329	0.791939529	0.444058435	0.767135442	0.688942017	0.563627706	0.919903141	0.830138799	0.753056784	0.669871162	0.406716373	0.783432029
TCGA-EE-A29S-06	0.552748963	0.723835842	0.810395834	0.751925028	0.611962758	0.747634187	0.712060016	0.660772889	0.355713124	0.697181051	0.645087887	0.738722295	0.776180538	0.452148131	0.77762219	0.561061358	0.566668264	0.820232981	0.847797965	0.767250075	0.5443255	0.272328078	0.769447257
TCGA-GF-A6C8-06	0.610358467	0.766935509	0.835046542	0.782010155	0.643592818	0.734708436	0.67674806	0.655042377	0.361265541	0.687615232	0.67563488	0.746578347	0.750712871	0.447353616	0.806577813	0.582984037	0.530918477	0.826986364	0.854283441	0.754457828	0.624147095	0.366792221	0.786661224
TCGA-GN-A4U8-06	0.747960427	0.826851823	0.890797655	0.764547307	0.731719161	0.774906278	0.666357557	0.659555126	0.374726567	0.738374783	0.717896458	0.736039587	0.705873802	0.447454579	0.788333364	0.599688901	0.506110015	0.901603182	0.862069711	0.773925061	0.612311722	0.309343253	0.776067509
TCGA-EE-A2GP-06	0.502928027	0.723002872	0.723250747	0.805508666	0.549730298	0.774139613	0.709239151	0.651371535	0.36314225	0.696343709	0.703299062	0.766687012	0.769807519	0.421948891	0.803242981	0.622879823	0.633534556	0.853667724	0.847729363	0.778868071	0.580524736	0.318209423	0.796501699
TCGA-RP-A693-06	0.616827892	0.757817305	0.798378697	0.765269373	0.726663645	0.800026721	0.686822542	0.646921544	0.375637582	0.690918929	0.678685773	0.766701681	0.805468121	0.449375619	0.790251891	0.62129632	0.607144744	0.883215372	0.837661214	0.771521967	0.561621209	0.341905168	0.797113485
TCGA-EE-A2MP-06	0.417307295	0.698179196	0.840763568	0.765479476	0.630749382	0.735335142	0.692851837	0.645506536	0.373531639	0.682959983	0.642075285	0.756673427	0.764123816	0.403930986	0.769844175	0.568253144	0.552837814	0.889928329	0.826056322	0.764261016	0.594093948	0.259080119	0.803808573
TCGA-D3-A1Q4-06	0.579330459	0.679341008	0.722037417	0.750735934	0.590961829	0.724783088	0.700810794	0.679600805	0.383892997	0.674451391	0.649448381	0.728127057	0.769797809	0.449180938	0.793620139	0.572486635	0.616651033	0.792889677	0.798527925	0.752374414	0.561879842	0.232448959	0.796822623
TCGA-D9-A3Z1-06	0.631160927	0.825501643	0.871156866	0.761657207	0.754893107	0.79613432	0.681662044	0.677721658	0.444456097	0.695461541	0.7208782	0.739938641	0.774982141	0.487519781	0.812572169	0.585659662	0.460385301	0.890913338	0.848188955	0.792312379	0.658796389	0.354850237	0.799925601
TCGA-EE-A29X-06	0.68015628	0.743668385	0.81977257	0.790773169	0.683576917	0.800900254	0.736513973	0.650904321	0.424468123	0.694609842	0.730384196	0.778081766	0.774822667	0.395770973	0.796435972	0.64553455	0.596975097	0.88673066	0.862904906	0.760108222	0.69306669	0.330607032	0.809877655
TCGA-D3-A3C1-06	0.642714268	0.568804243	0.764656685	0.746824728	0.63348255	0.668321303	0.712899892	0.623426437	0.403876854	0.657348726	0.680138953	0.812107218	0.79247153	0.360981112	0.767009702	0.616447799	0.67700375	0.819963391	0.855194581	0.76765611	0.575198539	0.381234664	0.809544264
TCGA-D3-A5GR-06	0.804872023	0.80187316	0.846719443	0.751131677	0.773959465	0.801366211	0.699050571	0.684375691	0.392649965	0.686282591	0.684504545	0.765393484	0.756050085	0.49113976	0.782141719	0.575603515	0.610458043	0.878495687	0.815692677	0.762988447	0.594078803	0.269886972	0.820880816
TCGA-EE-A3AH-06	0.528366711	0.660251201	0.611339275	0.746252063	0.505300958	0.648101802	0.625077047	0.559883666	0.296399047	0.639312194	0.592848348	0.704455609	0.749421372	0.337624915	0.748247151	0.482568827	0.531797158	0.746510337	0.791602093	0.687345156	0.522566147	0.216975496	0.790958145
TCGA-DA-A1I8-06	0.245774952	0.624402196	0.601241768	0.783893608	0.503139297	0.715157058	0.627609188	0.575581991	0.406871462	0.609564422	0.645403167	0.731365638	0.774918817	0.374452054	0.773710684	0.5219847	0.488763906	0.793900317	0.791859504	0.693181524	0.523372183	0.306246614	0.827124965
TCGA-EE-A17Z-06	0.3157656	0.601103087	0.635047311	0.711330759	0.408224324	0.603458108	0.556795281	0.52737279	0.271075067	0.704121473	0.612973347	0.752444097	0.746893426	0.294069153	0.751665005	0.496843993	0.450976269	0.679764353	0.781009205	0.67841435	0.45956992	0.135885501	0.753795921
TCGA-D3-A51E-06	0.557379562	0.793672229	0.829999607	0.752473468	0.7154837	0.783714118	0.659194267	0.654254463	0.369783679	0.714485537	0.663967832	0.748356985	0.754670669	0.464606531	0.775779711	0.548596018	0.541266436	0.889095375	0.814265419	0.772738188	0.606367918	0.283770503	0.765478265
TCGA-EE-A20B-06	0.575256273	0.657004909	0.821065352	0.763173681	0.630905162	0.74962811	0.713979506	0.679897013	0.365028709	0.672206969	0.661811482	0.758734814	0.744000415	0.414660822	0.775745006	0.594920049	0.620366366	0.852142349	0.819369759	0.772809865	0.608299269	0.253005036	0.758298465
TCGA-D3-A1Q1-06	0.253279488	0.63285854	0.647595955	0.759580275	0.478376979	0.668954575	0.614062421	0.543765832	0.300226346	0.678465507	0.601897335	0.694143399	0.725144236	0.403405445	0.772607332	0.446915516	0.452110035	0.69329768	0.780028826	0.682995256	0.502081514	0.145450529	0.772270218
TCGA-ER-A195-06	0.588228884	0.789285246	0.865845106	0.773328527	0.65185848	0.794182396	0.754985745	0.702704067	0.403180382	0.721622243	0.630614044	0.791155879	0.755449052	0.455435567	0.81648038	0.65275639	0.630067467	0.901643126	0.847592805	0.768441946	0.685212754	0.324576436	0.837692991
TCGA-EE-A2GR-06	0.297008651	0.551917813	0.565164804	0.71491828	0.392647253	0.550225961	0.51329373	0.511918333	0.279524623	0.627351893	0.536581901	0.678187366	0.734506726	0.368855002	0.735832464	0.370246684	0.432497815	0.590693719	0.772428305	0.684393067	0.434882141	0.117894282	0.751409911
TCGA-D3-A3C7-06	0.535885454	0.751505682	0.821598368	0.791085885	0.666796255	0.814463002	0.732048522	0.691563339	0.438323711	0.665145873	0.74218953	0.752205826	0.757005378	0.429694931	0.770435498	0.628308396	0.687053105	0.901302539	0.850809741	0.791420208	0.63517292	0.388505593	0.833371406
TCGA-DA-A95X-06	0.387173147	0.723812226	0.74308991	0.769480676	0.586695097	0.681128333	0.688570852	0.602548188	0.336750103	0.685358358	0.624768058	0.729912373	0.751008647	0.410570001	0.77236006	0.506160402	0.480364055	0.792907545	0.781049204	0.784641247	0.561424457	0.190708267	0.801606163
TCGA-EE-A29L-06	0.44802742	0.702877987	0.624135784	0.65797746	0.492229096	0.587988608	0.497679437	0.494992055	0.273047943	0.692024448	0.547900969	0.717026086	0.743941359	0.36366061	0.779462651	0.348825948	0.349349489	0.63148206	0.773058909	0.691700684	0.439496603	0.098110534	0.786169947
TCGA-EE-A2GJ-06	0.552389133	0.77111795	0.813022748	0.733801161	0.705073422	0.736080662	0.721843099	0.674251593	0.361221649	0.728579743	0.691214578	0.762395457	0.762376377	0.404293896	0.807426618	0.556004982	0.582397925	0.883681353	0.844637559	0.815627117	0.566507508	0.276597273	0.777602001
TCGA-EE-A182-06	0.427930305	0.644350458	0.791171534	0.768994475	0.57416995	0.729933284	0.747697214	0.637061532	0.432831908	0.642870152	0.62845029	0.793885627	0.836852535	0.464906043	0.779080972	0.629928321	0.556307765	0.869793655	0.849280744	0.730704696	0.62171657	0.382635481	0.75666805
TCGA-D9-A4Z6-06	0.264359969	0.641504159	0.694339256	0.740710213	0.419573638	0.627858203	0.60285132	0.543173459	0.377707925	0.664061636	0.586196603	0.718904837	0.749328512	0.417224147	0.742634362	0.48868132	0.363908706	0.698431976	0.775629463	0.682027389	0.516499774	0.161529917	0.766890157
TCGA-W3-AA1R-06	0.493590997	0.778213191	0.771788579	0.752019539	0.589317243	0.67136384	0.583207612	0.56026574	0.332495345	0.658290233	0.667268951	0.723776824	0.735316421	0.416081529	0.743797086	0.442341032	0.471585509	0.767799512	0.772684285	0.734057083	0.552731789	0.189040615	0.751633982
TCGA-D3-A1Q3-06	0.719000947	0.797675798	0.825625558	0.735197488	0.723633005	0.745501936	0.693453263	0.67594147	0.366900861	0.70947354	0.673206398	0.749927079	0.76031275	0.442240382	0.801368689	0.577674436	0.539599653	0.821972801	0.840587255	0.799595846	0.552761857	0.271357052	0.779756512
TCGA-GN-A9SD-06	0.826609217	0.790181687	0.891396909	0.769698834	0.808725668	0.780299313	0.738461841	0.708814483	0.436254139	0.724144548	0.690153552	0.756485128	0.751723493	0.542818475	0.806482245	0.628408171	0.653942646	0.895297931	0.869414469	0.774968302	0.602203993	0.313633321	0.803755421
TCGA-WE-AAA3-06	0.556281288	0.71519927	0.844591932	0.753812268	0.63428616	0.787296402	0.72322326	0.649405571	0.374843625	0.717944095	0.676144259	0.77205283	0.75852633	0.387916277	0.820162369	0.61362476	0.61710635	0.860352911	0.845657781	0.796119975	0.61221351	0.296362529	0.788406004
TCGA-EE-A2M6-06	0.526637944	0.765675506	0.737260579	0.73851738	0.59489913	0.817680451	0.698051024	0.619855112	0.349444495	0.715928392	0.644216612	0.762520181	0.754465494	0.432594379	0.775466219	0.535830384	0.553370169	0.862966972	0.837520931	0.738419451	0.528111278	0.286188873	0.766930795
TCGA-FW-A3TU-06	0.517607737	0.6358742	0.747897854	0.719790502	0.547355271	0.713176214	0.698143434	0.610205243	0.353737578	0.642829682	0.65153115	0.739795815	0.822296147	0.428450682	0.788261915	0.593071982	0.432570515	0.812753025	0.82512955	0.702138688	0.564953485	0.27953398	0.776125286
TCGA-FS-A1ZF-06	0.27479112	0.681290087	0.702703421	0.714192313	0.402674662	0.611262936	0.581763343	0.55650591	0.351920722	0.665090009	0.552933336	0.70583073	0.784101936	0.371845213	0.741285541	0.467452215	0.497315854	0.711036722	0.781495305	0.743153383	0.50120385	0.179234238	0.757887232
TCGA-RP-A695-06	0.500340515	0.672029269	0.774066457	0.718641471	0.594470417	0.666496404	0.674672832	0.632782278	0.302897652	0.654822301	0.678741807	0.776362514	0.793805677	0.409142773	0.776607292	0.511550827	0.506019802	0.781052861	0.836526661	0.755447814	0.566997231	0.294771733	0.818153506
TCGA-D3-A51F-06	0.75777911	0.846140052	0.935002007	0.75031506	0.783609075	0.881734862	0.776439061	0.763351439	0.458943584	0.731903399	0.744685957	0.795775567	0.818290357	0.522805516	0.843553931	0.702835203	0.630290941	0.976858493	0.887918742	0.845697781	0.680138328	0.323877933	0.807371127
TCGA-WE-A8ZR-06	0.639874387	0.745320271	0.72392285	0.70480451	0.619628605	0.666417777	0.61199612	0.593072636	0.340667041	0.633064243	0.647043911	0.717495123	0.748603111	0.404931382	0.74408435	0.48497392	0.488273675	0.750895057	0.777769775	0.731488386	0.524601377	0.170012632	0.75974464
TCGA-D3-A51N-06	0.595055766	0.725706067	0.785921985	0.741761065	0.694746257	0.75142381	0.698014143	0.627400793	0.351435799	0.58576137	0.671421507	0.76365469	0.740232138	0.402453873	0.772218655	0.580430774	0.606519329	0.853992993	0.810261045	0.760323506	0.531355566	0.279988432	0.795194848
TCGA-ER-A2NE-06	0.322899992	0.671581469	0.610456132	0.712034271	0.481835286	0.580371983	0.541463473	0.527143532	0.320425889	0.670915949	0.584132082	0.714401668	0.735199105	0.431130282	0.771160375	0.440245293	0.518013612	0.674235929	0.788558884	0.753089683	0.527792211	0.348161098	0.796527672
TCGA-WE-A8ZM-06	0.223052551	0.445422741	0.530134144	0.734868707	0.295654594	0.482888334	0.577907484	0.554835065	0.295047985	0.579430543	0.460871443	0.719471038	0.79046551	0.357408533	0.714390392	0.398119728	0.477359489	0.583696676	0.814940586	0.648320814	0.464417727	0.155081434	0.782989207
TCGA-W3-AA1V-06	0.344116044	0.8051028	0.778608572	0.769776504	0.54600396	0.776723785	0.68974704	0.645616499	0.402935272	0.647029028	0.667974864	0.727370765	0.75573636	0.423669069	0.74217238	0.611416557	0.443606432	0.84731978	0.781298155	0.747785145	0.662737108	0.313231696	0.765939671
TCGA-D3-A3MU-06	0.593905624	0.689274643	0.750876885	0.76226613	0.634564599	0.733731918	0.704423759	0.640856622	0.392628667	0.697969371	0.665145037	0.769231498	0.789099906	0.405367017	0.779722409	0.57487196	0.56040841	0.805028785	0.84728116	0.769710822	0.569533166	0.326334037	0.796999866
TCGA-D3-A2J6-06	0.40765626	0.781988398	0.842735291	0.743899803	0.570432913	0.708390726	0.684422577	0.640246817	0.391077418	0.673503008	0.671493659	0.773224923	0.827863862	0.44744203	0.779417664	0.529342638	0.488041843	0.812968638	0.824861633	0.749214299	0.595698735	0.309981118	0.782279933
TCGA-WE-A8ZT-06	0.569331784	0.650656114	0.713881353	0.71504171	0.543786839	0.550728421	0.545696057	0.541751502	0.258901605	0.656627966	0.515974826	0.669800121	0.709828828	0.327918778	0.713714995	0.448278993	0.397975441	0.650551766	0.813971526	0.671251501	0.509763201	0.168239507	0.778258564
TCGA-D3-A8GC-06	0.518437327	0.674908086	0.708361697	0.762019127	0.605287838	0.719982783	0.658823214	0.621785478	0.38041225	0.677982137	0.644518804	0.704327064	0.726068081	0.444790018	0.796904117	0.534530561	0.486941607	0.761901121	0.789005702	0.737499928	0.535659984	0.232591081	0.789822304
TCGA-QB-AA9O-06	0.57027676	0.760122403	0.863381289	0.750311612	0.637573503	0.751973642	0.665001574	0.628847763	0.357391747	0.703617873	0.68766482	0.770675352	0.744877473	0.434963444	0.757537614	0.54608949	0.502064885	0.863470837	0.824086565	0.736400811	0.617735212	0.26577721	0.791147848
TCGA-D3-A3MV-06	0.229974553	0.666853711	0.64690767	0.743627667	0.435269241	0.699636876	0.609929987	0.591672484	0.352909623	0.659162249	0.58906026	0.690855163	0.740226821	0.4041032	0.739040202	0.509776945	0.47184901	0.777031986	0.790985137	0.694566067	0.471106631	0.205999974	0.766964763
TCGA-D3-A2JA-06	0.445591821	0.776974791	0.8063214	0.770727523	0.63139903	0.773938931	0.751694881	0.672305532	0.400483829	0.713500284	0.677780936	0.754574572	0.785792427	0.475228853	0.804781053	0.62524026	0.623700124	0.860470944	0.803350831	0.777123358	0.572634749	0.279103206	0.778558162
TCGA-EE-A2A2-06	0.728664608	0.820833232	0.78989632	0.751543525	0.725127906	0.726438696	0.622523471	0.63760347	0.38194489	0.683351321	0.699466466	0.748642039	0.73530828	0.474748432	0.756421431	0.566330341	0.554597772	0.821871126	0.840560795	0.771935097	0.574378806	0.196565401	0.76743278
TCGA-DA-A1IA-06	0.387615606	0.632553233	0.685113353	0.731130589	0.491252781	0.59990285	0.671815524	0.570398882	0.367158027	0.595518348	0.635836103	0.738877429	0.763736558	0.25767368	0.735843753	0.501914705	0.478969435	0.742011036	0.809509423	0.715601149	0.543621294	0.155940698	0.775706177
TCGA-FS-A4F8-06	0.845918095	0.827904016	0.914371591	0.780955223	0.816263169	0.815306253	0.707067164	0.718919553	0.420456326	0.714197987	0.695550566	0.780056535	0.781073141	0.527557117	0.804375424	0.62681745	0.639488417	0.913556207	0.867285346	0.81240365	0.641427326	0.36872554	0.800697182
TCGA-EE-A2A0-06	0.728342389	0.788148045	0.827963104	0.79142129	0.737433448	0.814445643	0.708065578	0.685896488	0.424977482	0.730601059	0.694002668	0.765068021	0.733384658	0.548198363	0.80111144	0.696985685	0.632336335	0.899171823	0.822578317	0.810294486	0.648053276	0.344769753	0.793840957
TCGA-EE-A2GL-06	0.867533754	0.777474683	0.87842757	0.760868839	0.840785878	0.80007223	0.733219675	0.695080778	0.395817095	0.711617346	0.687465677	0.762201487	0.780508015	0.487352843	0.791017638	0.548722407	0.527161758	0.884725593	0.900565821	0.788313027	0.614727561	0.357947659	0.792796879
TCGA-D3-A51H-06	0.970731145	0.887784708	0.931592665	0.713218254	0.972257111	0.832077817	0.728330808	0.716218902	0.41759313	0.662903368	0.754778584	0.772201043	0.783436562	0.550845708	0.736541694	0.61882265	0.51511187	0.937642601	0.870365106	0.765890537	0.651154712	0.257097851	0.797848877
TCGA-FS-A1ZS-06	0.37652277	0.703758734	0.704495926	0.780375939	0.524681182	0.768394839	0.660145012	0.650704127	0.371926753	0.673775467	0.689621905	0.736464776	0.721005598	0.441042538	0.801421136	0.617072098	0.609860233	0.815653625	0.797853872	0.712666341	0.544064148	0.258739463	0.80765194
TCGA-D3-A3CF-06	0.806938262	0.816989567	0.870838534	0.773325475	0.813587837	0.830211211	0.7394727	0.712060779	0.469099688	0.712478536	0.732030977	0.769626374	0.798954963	0.535160415	0.796701992	0.648190621	0.622113488	0.910694537	0.871106156	0.791745849	0.604319446	0.386891976	0.809795413
TCGA-EE-A3JA-06	0.625089097	0.750735647	0.791658939	0.735262069	0.687016169	0.691876851	0.669634245	0.6546375	0.308279237	0.688083485	0.618640632	0.750020935	0.673139158	0.482078329	0.778052803	0.471946201	0.544886009	0.802947814	0.792323283	0.786584971	0.528496692	0.165384366	0.770966913
TCGA-ER-A2NF-06	0.628997526	0.667009669	0.824203803	0.731540693	0.669017642	0.655571273	0.639362197	0.606855874	0.345716896	0.64661634	0.613427736	0.707787587	0.735991882	0.390229326	0.765922768	0.485024185	0.455015178	0.792678836	0.827301376	0.661574227	0.561280299	0.221577277	0.795244616
TCGA-FS-A1YY-06	0.30571806	0.632313667	0.665000639	0.74556505	0.462226459	0.671389314	0.658178326	0.572337508	0.368864347	0.625213805	0.599086274	0.756519836	0.777689371	0.440391794	0.792638849	0.537341193	0.553960944	0.720315633	0.839687482	0.723915889	0.499138207	0.239992549	0.790873163
TCGA-DA-A1HV-06	0.696828609	0.774900648	0.862075634	0.767277291	0.734004073	0.806151591	0.716121564	0.661784995	0.428556274	0.712701243	0.689114836	0.724654331	0.753273709	0.417025984	0.806108994	0.59326089	0.565103129	0.906459663	0.83365203	0.784984923	0.57616209	0.316427149	0.791310987
TCGA-WE-A8ZX-06	0.59901904	0.802104647	0.865100859	0.735248914	0.640808298	0.749712279	0.671906915	0.649320188	0.318346314	0.675232066	0.676133082	0.754300082	0.81992037	0.402527281	0.806527994	0.555203315	0.492918404	0.869729496	0.840777618	0.750372601	0.612150856	0.290760029	0.778473203
TCGA-EE-A20H-06	0.256761296	0.652982517	0.652945427	0.70522744	0.409142216	0.612006157	0.631874245	0.585301865	0.347379778	0.64879796	0.578541261	0.75614291	0.718829255	0.313681573	0.747009971	0.421566513	0.498771668	0.709926622	0.756124276	0.712738685	0.481107504	0.208970614	0.784009994
TCGA-FR-A69P-06	0.370517677	0.707136257	0.728213418	0.729747137	0.472293381	0.731594241	0.615088231	0.588963427	0.324572338	0.680779376	0.597964181	0.722625055	0.736587328	0.454416092	0.783809824	0.517635554	0.590916453	0.758858078	0.788343552	0.741025922	0.541989061	0.248413032	0.771424836
TCGA-EB-A5SG-06	0.759682983	0.835045291	0.952568176	0.770956196	0.80767566	0.852145488	0.764715705	0.715228677	0.453921005	0.733628576	0.707218237	0.777673857	0.771794248	0.554235402	0.815065067	0.680220258	0.547997632	0.965966567	0.87071802	0.808550399	0.672261104	0.367552701	0.798203094
TCGA-EB-A5KH-06	0.586489817	0.641196977	0.705709065	0.705207921	0.550620581	0.584639103	0.613059522	0.58654694	0.245565179	0.645764124	0.627178219	0.727368944	0.785254335	0.271473509	0.742199642	0.515444414	0.509374865	0.703405346	0.829017594	0.669750083	0.559599724	0.201336221	0.778142891
TCGA-EE-A29P-06	0.639165536	0.813525376	0.907840326	0.772666506	0.732355395	0.820016209	0.728974972	0.696219971	0.418827511	0.730688185	0.750450185	0.768584321	0.765295528	0.474151059	0.815411821	0.623079251	0.585624279	0.939118106	0.838092366	0.818221416	0.619282961	0.410085922	0.774383597
TCGA-FS-A1ZZ-06	0.415148961	0.630858693	0.652733301	0.739112267	0.507822604	0.612268575	0.578055524	0.519860698	0.323609971	0.656310135	0.556135254	0.750276584	0.721826984	0.3767919	0.76922751	0.392951522	0.515001935	0.699848184	0.768632037	0.727330469	0.475504536	0.231403304	0.764942268
TCGA-WE-AAA4-06	0.675975009	0.761119473	0.916354804	0.814953026	0.737757929	0.872443832	0.767826772	0.734918231	0.478824009	0.692099808	0.78381159	0.785751213	0.819871289	0.480701158	0.815870418	0.712508977	0.619299614	0.975316641	0.923300664	0.792719031	0.720736591	0.533507934	0.826880965
TCGA-FW-A5DY-06	0.91459908	0.791260962	0.902127945	0.781427175	0.909508197	0.778174983	0.727639456	0.692225008	0.395135532	0.678039221	0.685684405	0.786749967	0.782415318	0.50458469	0.766666395	0.571278597	0.548203194	0.89615325	0.887400011	0.764602607	0.615349898	0.307136995	0.785479035
TCGA-D3-A2JN-06	0.71720206	0.787126355	0.873407463	0.755980548	0.695283827	0.740997973	0.691548222	0.694604402	0.482579694	0.712014901	0.660137474	0.779759246	0.788830501	0.455542749	0.76043819	0.607499814	0.608184985	0.878640837	0.80831082	0.754674821	0.640166434	0.31498213	0.811501967
TCGA-EE-A3J5-06	0.633939992	0.749667214	0.837249339	0.728941108	0.680586822	0.776531353	0.707359902	0.651282264	0.368510273	0.723977244	0.710020944	0.744569929	0.768303625	0.454837814	0.792743154	0.562593015	0.561764318	0.846521372	0.842698023	0.797780342	0.58117608	0.301115674	0.785288391
TCGA-ER-A19O-06	0.738825132	0.683476919	0.869973655	0.795360689	0.751566229	0.846771378	0.779112143	0.713164596	0.409503334	0.656819771	0.733186464	0.799898911	0.816225144	0.435705424	0.816171009	0.728238025	0.675284124	0.971704445	0.891305863	0.796515742	0.683866695	0.434622811	0.823697075
TCGA-EE-A2GT-06	0.855493512	0.741042997	0.853570309	0.763440547	0.803146661	0.78408215	0.740635419	0.692545631	0.44933201	0.684165302	0.735444182	0.790635237	0.781637492	0.4332708	0.778775571	0.630568303	0.573471422	0.866049048	0.894349747	0.759862226	0.660190115	0.327653096	0.77959855
TCGA-EE-A3AG-06	0.22779232	0.653566936	0.600509974	0.705940822	0.365299627	0.690036148	0.572526443	0.583861239	0.387764161	0.627433885	0.623062291	0.706867337	0.711403564	0.351379497	0.75629438	0.409111466	0.500111216	0.701675908	0.777343037	0.694060365	0.480202069	0.136688091	0.771349788
TCGA-GF-A6C9-06	0.861094738	0.82445352	0.884759498	0.803258516	0.839527652	0.84993399	0.768238407	0.726249857	0.472442088	0.678832853	0.741575698	0.791581604	0.808110375	0.518831384	0.813614381	0.660623414	0.588442544	0.93890562	0.867006291	0.778540413	0.667471049	0.327222791	0.817433975
TCGA-FR-A7U8-06	0.249940898	0.63238226	0.633888186	0.723356001	0.428137635	0.697863727	0.619127318	0.573790631	0.313251121	0.684901742	0.587670236	0.714718897	0.782684955	0.298502124	0.756998507	0.512251881	0.434752511	0.735103576	0.768423285	0.715054983	0.517685753	0.216216593	0.786353328
TCGA-XV-AB01-06	0.703842452	0.5935155	0.808290621	0.708160163	0.675758676	0.670151231	0.703171341	0.623721646	0.344825315	0.649881181	0.635760098	0.745231585	0.779114848	0.446334817	0.758997404	0.578846475	0.474425897	0.845337094	0.863957828	0.766978334	0.533131353	0.235977411	0.770797301
TCGA-DA-A95Z-06	0.188370556	0.667141132	0.747241478	0.750304775	0.501875118	0.638610078	0.600432584	0.583228647	0.342899425	0.698111519	0.574446495	0.736349233	0.787607839	0.412755979	0.725652488	0.502553188	0.429064189	0.723450684	0.838772265	0.709167763	0.506427743	0.262047277	0.767705788
TCGA-D3-A8GJ-06	0.637681083	0.817644798	0.931668753	0.801776016	0.704225833	0.785056473	0.70320614	0.677353185	0.404836524	0.737646297	0.683187276	0.791374348	0.753345626	0.480662964	0.79797094	0.636122395	0.57082546	0.934360372	0.881534105	0.796755161	0.660001637	0.319462043	0.792470688
TCGA-D3-A8GN-06	0.678403134	0.761215334	0.880255004	0.78200888	0.651658033	0.766162515	0.676701417	0.668276157	0.440148564	0.706962907	0.683750744	0.760927893	0.773761792	0.517848816	0.776832644	0.609278025	0.444638144	0.891430023	0.845381717	0.76957819	0.623426342	0.369850365	0.79060498
TCGA-DA-A1I7-06	0.425144981	0.709073795	0.73134798	0.731681263	0.566592393	0.723219787	0.690149504	0.664767148	0.389041964	0.696306758	0.660875908	0.75581888	0.785650551	0.400969849	0.775692337	0.531243475	0.522928364	0.784992922	0.803444009	0.750887992	0.577326349	0.210230758	0.806980812
TCGA-D9-A1JX-06	0.527057865	0.777168384	0.838071748	0.744802999	0.651662287	0.780775858	0.682713584	0.617770238	0.347166023	0.697216328	0.676568004	0.729647585	0.729488539	0.423507645	0.774306888	0.564115012	0.496099523	0.862297228	0.822578247	0.762595382	0.590355788	0.269115416	0.776978028
TCGA-GN-A266-06	0.622102616	0.813884541	0.850092456	0.777968918	0.70566645	0.895342287	0.721210582	0.713958072	0.441374702	0.728940213	0.728483058	0.774297699	0.811968651	0.485714747	0.795649777	0.663496523	0.64547784	0.924250402	0.837937934	0.833674589	0.628262029	0.264221851	0.804197989
TCGA-EE-A2MD-06	0.670530425	0.785904598	0.780705995	0.709360915	0.683182991	0.665198401	0.63775129	0.638451137	0.337815359	0.737800013	0.671938535	0.745710802	0.755837172	0.47113482	0.785375646	0.506256013	0.495446738	0.779680861	0.799252134	0.755508076	0.559456327	0.275752313	0.815577543
TCGA-D3-A2J9-06	0.847175005	0.831832628	0.946709296	0.797031411	0.860192028	0.833941951	0.79646714	0.741935984	0.465185963	0.733933401	0.704381937	0.778664206	0.753991941	0.530339952	0.803736452	0.671416451	0.609855275	0.946174658	0.877424866	0.811912204	0.655467413	0.32418659	0.806120942
TCGA-D3-A51R-06	0.154799676	0.565967414	0.487404095	0.626069361	0.195827532	0.472790996	0.442138747	0.449549622	0.299460178	0.647010423	0.492650798	0.655379127	0.685784994	0.2957806	0.702860662	0.354850582	0.39231711	0.512077544	0.635253568	0.610160646	0.387051178	0.201661076	0.726493164
TCGA-ER-A19G-06	0.64772132	0.820867007	0.854760605	0.738301196	0.71207556	0.821992023	0.691327607	0.677875106	0.39690732	0.709016455	0.718410744	0.763147183	0.753978436	0.471602298	0.832073588	0.617108252	0.602600255	0.915721182	0.85972227	0.777682396	0.679680043	0.379809747	0.808209232
TCGA-FR-A8YC-06	0.422418851	0.682259164	0.764627858	0.748545128	0.556854808	0.664251682	0.609485078	0.574310383	0.312647746	0.642692376	0.593012134	0.72540891	0.758378323	0.387994751	0.748299698	0.473372997	0.439305153	0.808458907	0.803826892	0.740411951	0.505969249	0.250681279	0.770410016
TCGA-FR-A8YD-06	0.515505752	0.601721771	0.724294419	0.75443022	0.529914129	0.66460144	0.64526425	0.58089814	0.398505732	0.680970893	0.602155027	0.743830471	0.801852703	0.40516819	0.794604701	0.50880347	0.508486739	0.774386181	0.810247619	0.701399879	0.51486364	0.210658146	0.782528549
TCGA-DA-A1I4-06	0.437707702	0.747117415	0.746354507	0.802374583	0.592045138	0.821635398	0.755553733	0.661175782	0.410312734	0.676594319	0.692220814	0.768766213	0.78795863	0.478550172	0.828184804	0.674470545	0.619440904	0.886292432	0.87271547	0.763611035	0.625301872	0.39177491	0.821345331
TCGA-FS-A4FB-06	0.351421479	0.593982573	0.573715972	0.708818566	0.384967791	0.586314213	0.554422469	0.516766978	0.295669963	0.643212494	0.575075107	0.679268153	0.761621145	0.311216019	0.756129539	0.38595517	0.466593754	0.645777566	0.785955121	0.689371454	0.48507423	0.144604688	0.747638137
TCGA-FS-A1ZR-06	0.419961497	0.714186839	0.74122971	0.763594734	0.504577735	0.635883063	0.662835328	0.612058981	0.333566402	0.683040993	0.626727018	0.763729325	0.745176547	0.391842242	0.801660604	0.493032002	0.593199142	0.755088411	0.816310387	0.773736655	0.588603882	0.225365205	0.811827919
TCGA-ER-A3ET-06	0.640924567	0.752020635	0.715076325	0.784454174	0.701270036	0.810390813	0.683683001	0.678339857	0.381536047	0.684655092	0.707098765	0.761199649	0.788711293	0.479070867	0.817482975	0.624919492	0.486129569	0.878424657	0.826827152	0.791151155	0.532903634	0.270950351	0.802089006
TCGA-DA-A95V-06	0.711603698	0.638869259	0.838113418	0.759338584	0.708477834	0.706641087	0.668382457	0.644506569	0.358633498	0.65838956	0.641741424	0.748615954	0.770123885	0.383731891	0.769676789	0.591314933	0.51382382	0.853437168	0.84888683	0.714608199	0.561891967	0.25360487	0.781833434
TCGA-EE-A2GC-06	0.622055723	0.803331032	0.854485119	0.734337816	0.699916964	0.743748212	0.693358872	0.666106247	0.348639335	0.726491656	0.67542757	0.730979189	0.74304661	0.507908421	0.784338495	0.554266405	0.558526193	0.860259278	0.824988726	0.776958094	0.614560179	0.206771914	0.788225712
TCGA-GN-A264-06	0.334622912	0.626498989	0.662200348	0.740502343	0.507721194	0.651563177	0.605235656	0.599383708	0.332610833	0.675826105	0.635026283	0.750215918	0.743778402	0.463391136	0.782774567	0.524128711	0.507325963	0.747574258	0.812238894	0.734470854	0.514554601	0.210860991	0.785210822
TCGA-ER-A19S-06	0.748747226	0.816282036	0.927402837	0.778059377	0.821033597	0.87187217	0.752153259	0.720308644	0.407518713	0.713864109	0.715867293	0.769499924	0.751320424	0.489055737	0.78916025	0.646426007	0.585328609	0.960790353	0.867257089	0.800457696	0.646048699	0.338729804	0.793507339
TCGA-D3-A8GM-06	0.654831069	0.801659194	0.783221233	0.759187987	0.702905491	0.772937677	0.67219013	0.647295913	0.363469092	0.698459163	0.702930039	0.729080209	0.778971912	0.449391223	0.807544442	0.549827802	0.498147878	0.830180336	0.820714269	0.741281798	0.556483741	0.276812733	0.797298261
TCGA-FW-A3R5-06	0.658251219	0.766577584	0.768033327	0.752073346	0.673885092	0.72311559	0.648483827	0.651046178	0.39827696	0.65816659	0.635125997	0.739993522	0.766277985	0.519373018	0.804784005	0.555062865	0.542326783	0.801346026	0.830585284	0.753486319	0.589695474	0.291032226	0.803368258
TCGA-D3-A1Q5-06	0.306800948	0.579569092	0.645765714	0.651266736	0.342488939	0.47578157	0.597119098	0.563515025	0.34991754	0.691482006	0.559390523	0.751470091	0.74540371	0.334678078	0.702036131	0.396691617	0.482196742	0.580048775	0.763598414	0.737171931	0.531807422	0.124423532	0.765188315
TCGA-EE-A2GO-06	0.269845986	0.634104094	0.64484471	0.75763204	0.446136964	0.665987923	0.673277263	0.58012053	0.430224976	0.663933439	0.653058492	0.7290577	0.761548735	0.35063437	0.775782196	0.461272459	0.509749671	0.740022807	0.758065349	0.741002682	0.538838519	0.222033175	0.799352864
TCGA-EE-A3J4-06	0.426498837	0.725851661	0.734862473	0.728975478	0.531102967	0.667946445	0.594411772	0.600414447	0.3362904	0.691065486	0.651623599	0.749096434	0.769856475	0.351414475	0.778536737	0.483731641	0.489642261	0.761751599	0.814231141	0.762105338	0.489693038	0.19908025	0.764090295
TCGA-D9-A1JW-06	0.71626203	0.753438473	0.859705957	0.772635998	0.718040502	0.754002043	0.735049362	0.687562091	0.432778158	0.682129343	0.762745091	0.768314786	0.78103662	0.401120713	0.833538817	0.614655907	0.492248915	0.891677815	0.859959907	0.788644236	0.645372103	0.352291297	0.794378514
TCGA-3N-A9WC-06	0.672932606	0.795600972	0.901818893	0.740248308	0.696546827	0.756046531	0.733707614	0.692187886	0.37235424	0.726892865	0.653447672	0.774712094	0.766251998	0.465077735	0.780568815	0.557503385	0.507399841	0.896323808	0.826581871	0.786772443	0.57090769	0.306476701	0.776841784
TCGA-FW-A3I3-06	0.308392023	0.662904083	0.684280132	0.719921507	0.351372051	0.573084923	0.582056732	0.53254734	0.313564854	0.71519221	0.585465439	0.763662834	0.766724934	0.445646211	0.808190506	0.40516272	0.45328333	0.684626364	0.723425338	0.692727707	0.483470814	0.33905391	0.742766057
TCGA-D3-A8GE-06	0.525703995	0.597682196	0.847469099	0.654764443	0.589652829	0.736129496	0.66705636	0.702406802	0.407421249	0.678872132	0.68790492	0.730212863	0.769159383	0.435436169	0.782867887	0.599889803	0.550410101	0.847046896	0.835751513	0.794536619	0.626269895	0.273058831	0.790205871
TCGA-EE-A3AF-06	0.53039142	0.769821812	0.818506549	0.782687405	0.647707881	0.758539949	0.719654747	0.670494099	0.368338342	0.666998821	0.732185411	0.774357106	0.784931028	0.412700671	0.812447812	0.610586532	0.541128028	0.870890536	0.841316595	0.784596925	0.62872689	0.350159339	0.798468014
TCGA-YG-AA3O-06	0.488355234	0.714177805	0.773359411	0.749953551	0.587793194	0.667328871	0.645901251	0.622832709	0.3136175	0.662351182	0.640645582	0.728623813	0.75781292	0.418533595	0.787853251	0.488124339	0.477017493	0.772613715	0.789745053	0.723337223	0.530301624	0.238011798	0.781140737
TCGA-YD-A9TB-06	0.532777034	0.719110575	0.779689621	0.761342984	0.571774322	0.679931343	0.68534994	0.644406091	0.34757147	0.710199452	0.637869798	0.752006262	0.746302259	0.446960908	0.798720645	0.56776522	0.495093069	0.827533035	0.832543049	0.763880349	0.583590252	0.298690925	0.800665584
TCGA-WE-A8ZO-06	0.514234876	0.740606585	0.801043777	0.72292817	0.635596805	0.792763487	0.697789553	0.633283729	0.389474777	0.688421704	0.683918847	0.750913514	0.717227666	0.394199719	0.799479298	0.549081351	0.551228559	0.860722675	0.805448678	0.756780953	0.592342704	0.250128339	0.776732177
TCGA-EE-A2GM-06	0.304633456	0.645825954	0.729273305	0.733256402	0.53670349	0.685891579	0.637551197	0.572257678	0.29992511	0.650111772	0.614080584	0.720590421	0.759359369	0.399181803	0.789495232	0.490516604	0.488311582	0.743723697	0.814448951	0.734835234	0.527322299	0.15620984	0.786070555
TCGA-GF-A3OT-06	0.4672978	0.763974587	0.805301948	0.776980663	0.556285996	0.808963495	0.675967537	0.681892845	0.455363763	0.6943964	0.688085444	0.722148707	0.779257277	0.489769795	0.750443478	0.636598725	0.608812665	0.846837067	0.805726664	0.775310246	0.640765042	0.421067505	0.795829573
TCGA-FS-A4F9-06	0.364308685	0.624314681	0.679308035	0.757491759	0.442135503	0.57462537	0.606274541	0.512768581	0.347755165	0.688166485	0.596535274	0.729232206	0.736420917	0.419926112	0.754810077	0.489094458	0.436780886	0.672057568	0.783576756	0.681413133	0.534081327	0.242862267	0.756446025
TCGA-EE-A17Y-06	0.29560879	0.676879431	0.615299637	0.733333751	0.432013157	0.66354163	0.621915058	0.603544559	0.35217814	0.648872829	0.641504623	0.699468616	0.795414126	0.289753121	0.741766746	0.463213018	0.501200998	0.711138235	0.772253776	0.719612487	0.50392767	0.308714645	0.765694194
TCGA-D3-A1Q7-06	0.691672705	0.853440124	0.909450137	0.789781004	0.77558208	0.845297792	0.753275671	0.737033258	0.456956469	0.777553265	0.70312916	0.780212816	0.781742778	0.54835411	0.836360384	0.699444128	0.677367272	0.934827227	0.860773595	0.830632062	0.666391116	0.393617179	0.805566307
TCGA-EE-A2GU-06	0.612877811	0.783029673	0.856950614	0.775945437	0.670294921	0.739520253	0.691759473	0.656379846	0.372201632	0.705693958	0.690128262	0.746675446	0.732119019	0.476980216	0.780641989	0.534374986	0.450759793	0.856669844	0.827986178	0.762828469	0.59514341	0.299724511	0.776379608
TCGA-EE-A2GS-06	0.461617425	0.75726688	0.740381088	0.732005743	0.547690668	0.670515511	0.667543493	0.626346069	0.309100599	0.701213041	0.656654459	0.748574409	0.76103018	0.371465697	0.79006311	0.565122114	0.523419079	0.805861453	0.803589701	0.755407112	0.566852829	0.198953821	0.780868743
TCGA-D9-A149-06	0.645508787	0.778471863	0.803124801	0.772620476	0.710636705	0.731562009	0.702796472	0.652849079	0.396643981	0.672299513	0.68530512	0.743579615	0.753420333	0.465697271	0.799679257	0.578712013	0.529184558	0.855147641	0.847498163	0.76795	0.622049375	0.339444724	0.768498247
TCGA-ER-A2NG-06	0.54017161	0.833134893	0.915584111	0.767044384	0.713159034	0.825494898	0.723233486	0.697757916	0.45199119	0.742885074	0.755974784	0.76409474	0.779900073	0.499210464	0.795122044	0.614421515	0.615602859	0.937540614	0.871765331	0.769196252	0.662530676	0.390560949	0.830374118
TCGA-FS-A1YW-06	0.591544204	0.623578208	0.709903405	0.691817163	0.624844968	0.620133003	0.629347793	0.604488885	0.32322564	0.601869157	0.567000529	0.712873741	0.687007197	0.406555765	0.777506076	0.508895205	0.572882178	0.736378243	0.815541054	0.748353905	0.482389941	0.213399358	0.789417724
TCGA-EE-A2A6-06	0.735727898	0.832723965	0.872368918	0.742665868	0.744679642	0.763260008	0.712997905	0.660114753	0.364296617	0.703427049	0.728062691	0.748001878	0.771531191	0.443147529	0.762728588	0.579391028	0.519543176	0.873409521	0.840692986	0.764159926	0.594323782	0.29545219	0.772795661
TCGA-HR-A2OH-06	0.664684785	0.868688908	0.926872477	0.781572946	0.778988864	0.860849335	0.757117464	0.716403316	0.430876922	0.714273583	0.717784012	0.754588909	0.76189902	0.489888261	0.816575978	0.672821115	0.645224725	0.979411218	0.89338172	0.806338627	0.645040528	0.40627768	0.793429137
TCGA-EE-A3J8-06	0.12767533	0.561183098	0.527183106	0.733898323	0.353293786	0.482750647	0.54672245	0.495190014	0.311135331	0.639960819	0.493352795	0.740184387	0.65903849	0.387400647	0.680670549	0.38652968	0.37647763	0.549066107	0.674130134	0.666929119	0.45909985	0.099556458	0.751032538
TCGA-D3-A5GO-06	0.51509359	0.754189997	0.811046476	0.76502345	0.684131208	0.72830408	0.674474677	0.664876965	0.400824887	0.690496179	0.702529211	0.787997969	0.768265619	0.331578161	0.783078683	0.592516624	0.64849111	0.849772804	0.832080875	0.812000004	0.648384031	0.368516704	0.788007855
TCGA-ER-A19A-06	0.664332946	0.835237311	0.925852636	0.839159737	0.738807253	0.916894036	0.805050159	0.780378623	0.501637729	0.740226407	0.757884128	0.819500648	0.80520699	0.524819503	0.866444772	0.745903905	0.766376907	0.987705821	0.872553296	0.828640428	0.717189925	0.51018432	0.84073524
TCGA-D3-A3BZ-06	0.711939496	0.821886263	0.869774782	0.791057569	0.729548303	0.814310296	0.736025083	0.734453213	0.503642578	0.703112858	0.742999532	0.812981506	0.802190912	0.534897996	0.816318917	0.671398891	0.711083747	0.911019694	0.856485225	0.779865516	0.67278233	0.337359712	0.813831645
TCGA-ER-A198-06	0.515108574	0.813039318	0.790290314	0.782763159	0.638724589	0.741715811	0.681614916	0.638208129	0.352296813	0.734547681	0.665996525	0.774160359	0.740340005	0.44750625	0.785402284	0.589524303	0.495179606	0.832482022	0.837261747	0.768710676	0.645731066	0.273945142	0.802924201
TCGA-DA-A1HY-06	0.238393339	0.655597577	0.637755596	0.715294325	0.493724547	0.655170928	0.629689408	0.565883682	0.382569993	0.654289828	0.610614784	0.687964279	0.767873683	0.388635224	0.770496212	0.451904745	0.579277319	0.73085809	0.746200454	0.78901428	0.425309912	0.218548959	0.771655097
TCGA-ER-A19N-06	0.731431146	0.801991657	0.883842233	0.790876445	0.778743665	0.883473736	0.772569186	0.731981453	0.444813127	0.717793121	0.761672236	0.771365239	0.776080516	0.489461571	0.831943322	0.677930888	0.648421004	0.973571552	0.880127668	0.850860738	0.659700064	0.403638241	0.826003567
TCGA-D3-A1QB-06	0.721294868	0.770661238	0.910538834	0.777194736	0.755495121	0.77156086	0.716652527	0.708928312	0.416086586	0.728698383	0.731073593	0.777759788	0.79633913	0.460413215	0.791939632	0.615560346	0.53259883	0.906781731	0.857922121	0.804524303	0.656558898	0.340288612	0.790770562
TCGA-FS-A1ZK-06	0.299159047	0.59341127	0.560497702	0.700252803	0.422440632	0.555725672	0.580714218	0.53780287	0.387954353	0.660424002	0.571486992	0.682820562	0.738779737	0.415429924	0.758170888	0.454186886	0.473508598	0.625634944	0.774126691	0.666714991	0.47676862	0.186492093	0.792745491
TCGA-D3-A8GP-06	0.269841002	0.635273748	0.692808721	0.739878967	0.501106375	0.55194936	0.518432678	0.523146897	0.297582363	0.651466805	0.605035534	0.725998668	0.722655757	0.338419335	0.741981951	0.438677411	0.443663781	0.705327946	0.780402508	0.739761868	0.447869027	0.155727955	0.722342828
TCGA-FS-A1ZJ-06	0.423541555	0.713332655	0.775517211	0.716071195	0.495219175	0.664072626	0.649059378	0.578290209	0.336442864	0.687036735	0.589170652	0.720274266	0.787320135	0.328649561	0.757453186	0.527957564	0.457269019	0.749579089	0.80197051	0.746435347	0.512733345	0.191367345	0.775698899
TCGA-ER-A199-06	0.851354553	0.810800126	0.912441698	0.789467847	0.831177124	0.81614808	0.729951348	0.702570427	0.441219979	0.739821516	0.687977512	0.76641701	0.728492827	0.500845044	0.814122474	0.639547832	0.623087429	0.920741948	0.879643634	0.78490887	0.61503288	0.35066078	0.787658441
TCGA-D3-A8GK-06	0.325419423	0.642027443	0.604088276	0.735480817	0.448621651	0.630525841	0.591497738	0.544079322	0.282193413	0.668112843	0.597612464	0.713698124	0.801865453	0.362704339	0.706923781	0.384817778	0.451129812	0.656609941	0.763501451	0.715457028	0.483419594	0.040641172	0.757999378
TCGA-DA-A95Y-06	0.487346126	0.68183312	0.700806984	0.760130875	0.526187417	0.651851666	0.611127864	0.556954982	0.330522727	0.631043941	0.635576019	0.727762016	0.783445969	0.43071119	0.752514047	0.480082941	0.539317407	0.729419713	0.797023045	0.654347737	0.478339135	0.237398807	0.749543467
TCGA-DA-A1IC-06	0.460761879	0.70496423	0.769297165	0.766965986	0.618934959	0.692425075	0.700656257	0.611653269	0.317211659	0.65040531	0.635038298	0.757775712	0.760778184	0.441619793	0.79871191	0.503967068	0.628964691	0.794497065	0.808159414	0.742111957	0.553269662	0.381456092	0.809651807
TCGA-FS-A1Z3-06	0.282689532	0.670375523	0.678852329	0.763048728	0.497984005	0.58543781	0.630561495	0.609792385	0.340430074	0.681167592	0.581619808	0.74131335	0.73444873	0.395714532	0.725805061	0.483035708	0.569698266	0.688534616	0.79469441	0.727544792	0.500798319	0.125178464	0.736494145
TCGA-3N-A9WB-06	0.241500554	0.635081624	0.591640099	0.731538478	0.380399068	0.570718681	0.550152352	0.504991637	0.391986172	0.659556401	0.564714341	0.745399978	0.743411161	0.413120501	0.748945392	0.416567249	0.473800765	0.635260764	0.779937364	0.675323147	0.478183932	0.197224636	0.751606902
TCGA-HR-A2OG-06	0.59886418	0.728263722	0.782288734	0.776817432	0.715349238	0.811808156	0.699097056	0.681697333	0.42102225	0.673875952	0.702277406	0.760496014	0.779991293	0.49483224	0.782304249	0.63485777	0.682337919	0.908283863	0.832237459	0.78690317	0.637257322	0.448135624	0.808981523
TCGA-LH-A9QB-06	0.320043996	0.58462525	0.659801257	0.753095098	0.410621445	0.599048127	0.603884791	0.561953212	0.32774361	0.648444451	0.55237934	0.724411244	0.680340243	0.457179431	0.723566425	0.448416319	0.592341201	0.683906573	0.745802535	0.750338196	0.521488389	0.222311476	0.78900193
TCGA-ER-A19D-06	0.60809009	0.754173695	0.798175601	0.765820912	0.648254905	0.805569316	0.744042145	0.67609951	0.382486685	0.715132231	0.67047041	0.763798024	0.730792557	0.438616619	0.817426395	0.627752914	0.571040241	0.881095304	0.816714272	0.783997344	0.621092312	0.257578588	0.797898693
TCGA-FS-A1ZA-06	0.57222217	0.730875884	0.751631228	0.768775726	0.631040866	0.734345458	0.638321233	0.642080135	0.415743125	0.683079092	0.671750507	0.696427824	0.75968487	0.439016229	0.771575107	0.552441139	0.580023357	0.828624662	0.780459963	0.742229193	0.551509392	0.317251943	0.80605472
TCGA-QB-A6FS-06	0.777180312	0.731857617	0.864891804	0.749890363	0.759122546	0.786659376	0.750125687	0.705175987	0.408921598	0.678940478	0.724296274	0.773538019	0.818832309	0.430814448	0.775392585	0.647516216	0.564034591	0.895373862	0.872950971	0.764041132	0.613835312	0.335549775	0.787779759
TCGA-D3-A8GV-06	0.378658828	0.679372283	0.700115488	0.720202495	0.452200466	0.615524049	0.599361965	0.541268764	0.332825456	0.680626351	0.589824397	0.712334324	0.773765349	0.3352718	0.735576623	0.484347535	0.494361892	0.746541392	0.793012621	0.688706822	0.527121403	0.187007356	0.774835107
TCGA-D3-A1QA-06	0.512451572	0.718010204	0.745896095	0.783184564	0.633729275	0.665545954	0.608107244	0.589681503	0.306051587	0.659958654	0.606277915	0.773488534	0.7630257	0.412565831	0.758864627	0.476400905	0.463037562	0.735947338	0.78576475	0.74128901	0.57945853	0.252778087	0.760870848
TCGA-EE-A2GD-06	0.502069772	0.660400492	0.739530495	0.796836343	0.624257306	0.774282031	0.735491972	0.673994881	0.495456044	0.69049888	0.69757072	0.771605243	0.781195519	0.490357484	0.827345014	0.628217829	0.654248649	0.853692201	0.828609879	0.796890658	0.583281908	0.501323822	0.827896742
TCGA-DA-A1HW-06	0.702384117	0.816776288	0.873101116	0.737368634	0.744335853	0.795922645	0.717430331	0.679300652	0.435678506	0.752887922	0.70087314	0.753930615	0.833484605	0.45390975	0.809131611	0.605512193	0.554233539	0.884724699	0.846495192	0.766811233	0.657528294	0.298933261	0.800375642
TCGA-EB-A6L9-06	0.88119241	0.75750666	0.906410588	0.7725476	0.842054297	0.774271976	0.748592865	0.711858793	0.463820216	0.676722146	0.734308444	0.772952405	0.807820341	0.487191521	0.795905469	0.650674535	0.595980358	0.906993868	0.887376181	0.770657089	0.670480599	0.359030306	0.781739584
TCGA-WE-A8K5-06	0.444739111	0.754892607	0.799983225	0.719730045	0.518050486	0.670748636	0.673079433	0.625316465	0.323270563	0.716398529	0.654307347	0.753311513	0.770830194	0.38146978	0.748939688	0.544098904	0.529861412	0.778448169	0.816653532	0.780680339	0.553436321	0.199511556	0.757974465
TCGA-FR-A8YE-06	0.845695293	0.796774668	0.877969394	0.764657195	0.84979442	0.85092778	0.773336926	0.731884223	0.406065198	0.680041055	0.753711398	0.759650843	0.815609883	0.52251334	0.78752024	0.655063833	0.619663941	0.930701812	0.875092081	0.784771834	0.64264222	0.258922188	0.796022163
TCGA-FS-A4F4-06	0.417928609	0.690139353	0.827352959	0.735094991	0.600771678	0.673973748	0.666952139	0.650880265	0.345583097	0.665650508	0.716286873	0.761187117	0.804454098	0.356696231	0.775260891	0.589967072	0.574422964	0.858720019	0.84626583	0.772395291	0.595394277	0.357323017	0.783982403
TCGA-ER-A19M-06	0.503598123	0.829365259	0.868378846	0.783311483	0.627931547	0.800918596	0.72559388	0.672270194	0.361324213	0.726473855	0.72581168	0.768834027	0.723016476	0.426888671	0.785621336	0.62291178	0.566229681	0.901630707	0.811896655	0.780839314	0.613003365	0.32535548	0.772951599
TCGA-GN-A4U9-06	0.382161688	0.711058266	0.726598474	0.736934414	0.40843865	0.719102693	0.621016652	0.557470289	0.351930592	0.687058331	0.614766477	0.727106091	0.777352416	0.401339622	0.719299699	0.49742624	0.474039855	0.783325904	0.730011905	0.684952306	0.530917207	0.236441639	0.752143186
TCGA-EE-A29E-06	0.342914547	0.663397485	0.605476535	0.755895665	0.449414809	0.600013003	0.596715732	0.53711403	0.378793495	0.652796524	0.605498622	0.725464213	0.736725642	0.34622652	0.790390367	0.481397702	0.447480572	0.700798406	0.802921981	0.674507247	0.49884701	0.395599087	0.800765963
TCGA-ER-A19F-06	0.407204477	0.731809596	0.719240112	0.743759535	0.579508286	0.700371339	0.615448644	0.61589711	0.328739684	0.690364389	0.659733378	0.714411505	0.747235332	0.408624676	0.76828229	0.498201974	0.589155383	0.759242562	0.797308219	0.773016109	0.484414729	0.209814533	0.797682589
TCGA-EB-A44Q-06	0.69940601	0.827312262	0.862016967	0.712685375	0.733681876	0.763762747	0.701273909	0.654950872	0.416657892	0.729027572	0.701740824	0.795935782	0.786251085	0.413227361	0.791049156	0.539815788	0.469544841	0.849182483	0.835884124	0.780142411	0.640727377	0.312740676	0.802466673
TCGA-FS-A1ZQ-06	0.545351438	0.655175822	0.721915115	0.758612011	0.583879758	0.687406734	0.669904732	0.62249391	0.373474946	0.646080549	0.657500151	0.76508922	0.776507953	0.394127341	0.779310015	0.53811301	0.633205935	0.787575521	0.816386759	0.743439799	0.525961311	0.306240158	0.799983825
TCGA-EE-A3J3-06	0.577483833	0.745850954	0.762622245	0.736265058	0.639563202	0.654852164	0.664547906	0.661286737	0.33631936	0.680171066	0.652889758	0.752295113	0.780049834	0.401503488	0.778876024	0.565378881	0.62469143	0.808586403	0.810226044	0.755624207	0.563960163	0.197888565	0.790745285
TCGA-WE-AAA0-06	0.727331204	0.776247427	0.803553344	0.764569389	0.713086766	0.747639148	0.643030221	0.63958134	0.38786023	0.68867411	0.673615614	0.721460996	0.763301703	0.512669639	0.765104622	0.535697646	0.549153692	0.780177376	0.830947923	0.762102427	0.522232455	0.202501252	0.771863134
TCGA-Z2-AA3V-06	0.706974696	0.695380921	0.888066991	0.755941769	0.74467796	0.820576875	0.741778461	0.686966322	0.463796135	0.674633045	0.739192367	0.787891479	0.868866056	0.408919221	0.788405426	0.679884298	0.630010588	0.936830002	0.893217699	0.750458775	0.676741697	0.444012292	0.811254106
TCGA-EE-A2M7-06	0.759224366	0.667484158	0.820040295	0.72143176	0.726430729	0.652384475	0.672446225	0.668686079	0.363461454	0.644366564	0.616131797	0.764942257	0.702281515	0.402433237	0.722090731	0.48660045	0.495546734	0.788374462	0.804695883	0.736207542	0.569873949	0.157730333	0.780029639
TCGA-EE-A185-06	0.285466456	0.60085803	0.528229882	0.717161297	0.418788365	0.61181953	0.581972002	0.472482755	0.368257211	0.638077662	0.581072062	0.718920573	0.785669001	0.345590457	0.74736372	0.382364496	0.461923582	0.660798921	0.729320732	0.654909894	0.4625822	0.325661784	0.786368009
TCGA-W3-AA21-06	0.540740213	0.698046631	0.763391468	0.712724465	0.557194073	0.61607929	0.599345073	0.571090315	0.291099701	0.654111693	0.598232827	0.713326442	0.763657093	0.339607419	0.726178252	0.489758801	0.484542697	0.70879048	0.803316686	0.689173012	0.504214514	0.204905613	0.739550981
TCGA-EE-A2M5-06	0.464384175	0.790471526	0.822713231	0.749825161	0.5834505	0.759453842	0.709204703	0.626305706	0.405360384	0.705463171	0.677641343	0.721700791	0.737428837	0.405702567	0.800271669	0.622520751	0.537254191	0.84096335	0.796741677	0.742675893	0.603677632	0.588507742	0.811864208
TCGA-FS-A1ZG-06	0.461683559	0.626938022	0.676766483	0.744280891	0.520695571	0.67689602	0.589675634	0.574979355	0.228427078	0.647623782	0.622464447	0.738922314	0.732575832	0.419816348	0.759616683	0.511100964	0.380044008	0.700443228	0.801826382	0.709782788	0.508662663	0.165908825	0.772121697
TCGA-FS-A4F5-06	0.340935364	0.640624089	0.654741156	0.72088831	0.500619831	0.629636566	0.595124931	0.573316327	0.327145529	0.679025634	0.602809659	0.731721762	0.774536076	0.395567214	0.774652869	0.439584446	0.551800539	0.736361729	0.783877562	0.737266893	0.494070378	0.218784722	0.769804613
TCGA-EB-A5UN-06	0.283401133	0.751083687	0.739057037	0.776540398	0.547453854	0.729492176	0.619200917	0.598575032	0.452703296	0.6527891	0.65767319	0.727675535	0.728230847	0.417540667	0.784110644	0.512575834	0.561165094	0.769262397	0.79679508	0.737419186	0.536733728	0.534133099	0.838998227
TCGA-EE-A181-06	0.724388961	0.812612971	0.862520137	0.751844568	0.75697648	0.772882583	0.700266129	0.683476473	0.334989428	0.701460806	0.722338245	0.755704025	0.760258803	0.446776981	0.805932795	0.57454542	0.502116177	0.885825577	0.833181382	0.758630081	0.598553266	0.257369175	0.796641571
TCGA-D3-A5GL-06	0.225861012	0.689601452	0.65416128	0.704003261	0.403531088	0.67207117	0.627050395	0.561889551	0.308581306	0.648502436	0.631586161	0.707560402	0.771581584	0.392739943	0.756141112	0.462619461	0.500555647	0.722217304	0.806839466	0.732171682	0.45949409	0.19089855	0.761356961
TCGA-D3-A2JL-06	0.648917851	0.7889868	0.907938193	0.74908313	0.707751367	0.696444042	0.688280174	0.65073426	0.416993517	0.721705757	0.697316585	0.741102873	0.758773331	0.446299569	0.772227705	0.552320103	0.494291361	0.867497264	0.845936232	0.778097802	0.622398365	0.284754249	0.781753979
TCGA-D3-A8GD-06	0.836994734	0.855543596	0.945105525	0.742982012	0.85895765	0.803037307	0.723615146	0.696887708	0.421582074	0.68768712	0.706424708	0.752194017	0.758821353	0.512671909	0.816074602	0.627781316	0.54530646	0.92563573	0.85987332	0.800177274	0.639149909	0.354362737	0.828543734
TCGA-WE-A8ZN-06	0.52710012	0.736208769	0.885501818	0.772319085	0.629561616	0.73416599	0.695340139	0.682928036	0.45567732	0.670559615	0.680005453	0.815131574	0.788697567	0.46051609	0.778101132	0.603139445	0.587063221	0.892466089	0.857056411	0.766661625	0.64858201	0.384421158	0.779259293
TCGA-GN-A4U7-06	0.384180409	0.638051183	0.576523989	0.700658993	0.446502734	0.562179198	0.532468368	0.505332104	0.280588475	0.597863456	0.590200292	0.689349215	0.72284414	0.356053961	0.748722774	0.380790019	0.449311444	0.660015434	0.779191121	0.637192499	0.465765413	0.187929083	0.763313217
TCGA-ER-A19J-06	0.366728654	0.653998988	0.703525288	0.757526939	0.522215652	0.7513914	0.67153813	0.613315676	0.335832752	0.682789086	0.631299108	0.757638636	0.771067886	0.459969145	0.80942871	0.550731462	0.572738326	0.797617692	0.812183087	0.733726964	0.548616304	0.31130718	0.806365727
TCGA-D3-A2JP-06	0.587374532	0.748981009	0.858631513	0.743848689	0.628626711	0.724999052	0.694374825	0.647563183	0.377853523	0.698895023	0.656719921	0.757125312	0.727962568	0.400836671	0.789355848	0.555553222	0.619479491	0.857674763	0.846034741	0.751479153	0.609688908	0.278169153	0.773700687
TCGA-ER-A42L-06	0.653131696	0.767016895	0.904809657	0.812491703	0.721243917	0.854784037	0.766469821	0.713240598	0.460678765	0.716268204	0.711956825	0.774748907	0.798659423	0.570348144	0.849661007	0.683344868	0.669134116	0.94547985	0.877506738	0.809904367	0.659411845	0.428006667	0.796324119
TCGA-FS-A4F2-06	0.427065987	0.678102528	0.6416877	0.767095269	0.551561841	0.79406748	0.614906893	0.58034341	0.357471552	0.614901964	0.671151265	0.698904287	0.781974696	0.417652647	0.791984856	0.539511474	0.503026042	0.822540441	0.825994127	0.727753143	0.524006764	0.193136217	0.78001592
TCGA-DA-A3F3-06	0.406756133	0.734047413	0.687733528	0.713466593	0.522202318	0.643608395	0.632694055	0.580185791	0.3042502	0.691301322	0.619334546	0.695884845	0.687280912	0.349567178	0.736524591	0.449602975	0.46672372	0.732451132	0.776353132	0.717834111	0.491456426	0.078859556	0.764559553
TCGA-D9-A6E9-06	0.720049107	0.766299319	0.934920788	0.775074539	0.785060732	0.858480541	0.764876825	0.702415259	0.477540289	0.694650042	0.740670159	0.800888647	0.787881269	0.430734722	0.826781921	0.681733086	0.646681526	0.962213812	0.887551116	0.800001658	0.696877754	0.41628057	0.789105332
TCGA-EE-A2M8-06	0.749212889	0.814768427	0.938066057	0.756793432	0.817624759	0.808957749	0.780874801	0.739791951	0.420184084	0.723084213	0.730734045	0.777541036	0.797893045	0.51123413	0.834667238	0.653192002	0.621285305	0.952663662	0.885493379	0.845254204	0.688758832	0.32790256	0.807554337
TCGA-D3-A2JF-06	0.746876411	0.756116809	0.866974831	0.770073499	0.750052009	0.762770216	0.701079171	0.697402927	0.450906756	0.700941479	0.681342415	0.770194343	0.748748446	0.461089465	0.752871129	0.567908304	0.622234585	0.877900645	0.850927719	0.807256675	0.643020243	0.289567623	0.809991164
TCGA-D9-A6EG-06	0.171720388	0.691995474	0.614853485	0.735079337	0.402572222	0.611882004	0.55881065	0.516417676	0.291416267	0.658701583	0.612036877	0.741373359	0.787816558	0.427091209	0.746047326	0.484035858	0.449066131	0.683310378	0.788711918	0.681288326	0.458271361	0.144469576	0.797863763
TCGA-DA-A3F8-06	0.750495117	0.79665774	0.930971047	0.758348971	0.806321644	0.84468267	0.7653264	0.738580327	0.426622851	0.714361987	0.661827008	0.74104439	0.804869092	0.468787476	0.801115143	0.650954029	0.565776234	0.93248614	0.888591123	0.822623661	0.637494989	0.356536652	0.785785011
TCGA-D9-A148-06	0.55947936	0.729898709	0.793155678	0.706088358	0.594740192	0.649165996	0.682770252	0.614220826	0.430659768	0.649315181	0.679550032	0.741403212	0.798785684	0.408696766	0.780404719	0.523983504	0.519799667	0.75902843	0.831486529	0.738544077	0.532314785	0.255960319	0.814603958
TCGA-DA-A3F5-06	0.211367	0.74742453	0.68776372	0.702864598	0.461715049	0.679082792	0.626955287	0.613912848	0.40067848	0.6348146	0.642195577	0.705368046	0.743782912	0.344984644	0.772881853	0.50057759	0.463582487	0.762691728	0.773737434	0.732439315	0.475113939	0.575545076	0.791984988
TCGA-FS-A1Z0-06	0.592390654	0.805013161	0.847786308	0.758538334	0.662903244	0.801335762	0.713744195	0.667296277	0.345523008	0.756940411	0.671704707	0.763588096	0.740645103	0.436082238	0.784360947	0.599051784	0.547542882	0.859857959	0.814257562	0.788409481	0.602471312	0.278935193	0.768133793
TCGA-EE-A2A1-06	0.804747782	0.742474141	0.864526512	0.776608357	0.780475246	0.818437407	0.751325672	0.73250417	0.470510352	0.708956544	0.733135823	0.78493655	0.781635038	0.447249859	0.825636989	0.673100257	0.647968089	0.89196246	0.876415358	0.818416365	0.660981468	0.32473049	0.80223698
TCGA-GN-A265-06	0.695025108	0.847954926	0.880190107	0.8005062	0.731478941	0.874062322	0.759901108	0.746925277	0.454132993	0.721094085	0.768871268	0.771080168	0.838182838	0.528990541	0.788636945	0.703393637	0.602814449	0.938163624	0.867878588	0.805236985	0.644953312	0.389022131	0.840421745
TCGA-YG-AA3P-06	0.40748081	0.636826819	0.697407075	0.730400653	0.469852016	0.618693798	0.590485634	0.528222416	0.203098472	0.679530266	0.603006907	0.705138084	0.690725376	0.300296555	0.731797611	0.410230572	0.353522796	0.657928663	0.766675086	0.650003703	0.449810961	0.078599628	0.762441648
TCGA-D9-A3Z3-06	0.794186067	0.729890938	0.824279578	0.770154887	0.765942483	0.758029022	0.72021062	0.694797879	0.421770298	0.691422982	0.695542534	0.7471558	0.803924716	0.460741387	0.799310822	0.62904095	0.559710045	0.874452947	0.855189437	0.759753719	0.62096693	0.28725856	0.798451211
TCGA-D3-A8GL-06	0.265329921	0.57622659	0.536420896	0.727118918	0.35267663	0.517039112	0.52639365	0.474146743	0.228003259	0.568234821	0.514080548	0.699586738	0.724315318	0.362514109	0.714466662	0.376574578	0.414510343	0.575835329	0.747639582	0.694112558	0.419609412	0.124117133	0.748268384
TCGA-D3-A2JK-06	0.538250159	0.625121555	0.707358234	0.75700616	0.525602009	0.720402843	0.66310793	0.57702552	0.341777352	0.6497037	0.653743237	0.710977485	0.811444677	0.351504443	0.796099359	0.520521279	0.394797455	0.838752972	0.844168369	0.707335423	0.556407546	0.268590697	0.785649665
TCGA-D3-A2J8-06	0.707061831	0.845256002	0.91887262	0.809761261	0.731890374	0.852267421	0.724610511	0.727414634	0.473854004	0.694749949	0.715293993	0.768371815	0.77467917	0.472266119	0.781959433	0.726731473	0.579137975	0.940791138	0.864225437	0.798534607	0.66107847	0.440881869	0.807229965
TCGA-EE-A2ME-06	0.86776758	0.85867421	0.938522857	0.760658856	0.886979212	0.837450904	0.768418827	0.755161542	0.488132523	0.727521101	0.69573579	0.776639296	0.778028814	0.550033521	0.797233815	0.665227579	0.63900681	0.95720419	0.870350403	0.815783156	0.66468155	0.366750471	0.804996669
TCGA-EE-A29N-06	0.74083965	0.859724574	0.860709568	0.770737656	0.779015165	0.804977591	0.687139841	0.706292127	0.435501985	0.752245029	0.749423817	0.772592376	0.765661138	0.488393335	0.809887043	0.60286223	0.600263894	0.881409852	0.857243057	0.776294451	0.586067229	0.335816517	0.784799544
TCGA-WE-A8ZY-06	0.458240372	0.690777524	0.679723537	0.734961531	0.520303538	0.640010091	0.59467769	0.580028363	0.301650099	0.641801622	0.631342495	0.735554308	0.75338832	0.373164449	0.754034942	0.538975801	0.472105457	0.715932341	0.806956729	0.714329705	0.55851415	0.179278864	0.785616158
TCGA-ER-A19P-06	0.881317163	0.822202927	0.939375792	0.761945242	0.874016534	0.852741097	0.764454007	0.73148449	0.414902949	0.699182844	0.707991073	0.763857745	0.780963549	0.478720779	0.788654559	0.671861958	0.608942096	0.952104337	0.867949011	0.828730884	0.634868637	0.316218386	0.819024945
TCGA-EE-A184-06	0.583034968	0.736509413	0.812266659	0.746506414	0.669699793	0.700497272	0.681633464	0.640035746	0.361228056	0.700513233	0.701993592	0.768685499	0.747217063	0.453034797	0.78529318	0.553608247	0.524301854	0.817629036	0.852832404	0.771869093	0.58894162	0.297744619	0.810757536
TCGA-YD-A9TA-06	0.567070008	0.756896854	0.811609579	0.783310102	0.619949131	0.755788306	0.657964708	0.670524836	0.451046549	0.754629343	0.691955403	0.77675244	0.76329997	0.444969895	0.760754784	0.621578338	0.567353957	0.87857719	0.767580476	0.791841705	0.566803949	0.287461616	0.783614859
TCGA-EE-A3AC-06	0.631110277	0.762191012	0.822112228	0.733298261	0.686692772	0.801672541	0.642944313	0.620710604	0.3756471	0.696803829	0.694428161	0.736337326	0.748440705	0.4277072	0.795177583	0.549308904	0.502483438	0.859238394	0.827502486	0.772825371	0.554198126	0.227752382	0.794928382
TCGA-D3-A8GS-06	0.649481328	0.793827329	0.871156147	0.752832895	0.679400091	0.761006586	0.662061961	0.626368258	0.347517268	0.632842594	0.657275282	0.732735918	0.764674197	0.472442115	0.760925195	0.617879614	0.434548005	0.901899854	0.83774631	0.693078936	0.582724275	0.323280614	0.802225787
TCGA-ER-A19H-06	0.605930006	0.766672669	0.822046426	0.785579237	0.634754625	0.726800095	0.686416759	0.646603619	0.391181226	0.721612019	0.617101327	0.743433137	0.740122215	0.40038367	0.762546567	0.549434512	0.602293668	0.807305259	0.825134153	0.749425486	0.613493546	0.221569353	0.777070935
TCGA-EE-A2MS-06	0.546068122	0.738427039	0.781708063	0.745046316	0.612100948	0.710364743	0.675362946	0.623291125	0.372984747	0.737276117	0.626423176	0.735502101	0.739569884	0.389195415	0.811914545	0.514174049	0.508087571	0.809309986	0.805424927	0.762812976	0.531605039	0.183242432	0.792519845
TCGA-W3-A824-06	0.526348141	0.745311853	0.873327629	0.745433969	0.627775857	0.720011932	0.678371643	0.639056342	0.356024294	0.687005051	0.668014294	0.746424856	0.76623856	0.424340802	0.786123351	0.565341027	0.471955452	0.871946582	0.830334474	0.766266719	0.562612635	0.328548117	0.760340328
TCGA-RP-A6K9-06	0.515459159	0.624628006	0.830029485	0.738569398	0.604086756	0.720636012	0.71679342	0.662671407	0.352799598	0.622100856	0.636698196	0.764263473	0.796592729	0.455454925	0.782477101	0.566830646	0.540364016	0.816756033	0.841128659	0.743483533	0.551746317	0.270797835	0.801454249
TCGA-D3-A1Q8-06	0.640422761	0.704240149	0.747632923	0.764974201	0.680951044	0.809334257	0.67763856	0.677780147	0.402341478	0.729582176	0.643736997	0.75065086	0.772873716	0.436047148	0.794784424	0.669154645	0.693615357	0.840330534	0.852876735	0.781950659	0.56940782	0.273505621	0.818926812
TCGA-EE-A29G-06	0.511554513	0.699785116	0.759224842	0.787281556	0.569234258	0.670675679	0.741198141	0.66027025	0.456767098	0.703842183	0.643616166	0.827092658	0.780296087	0.448552704	0.843760823	0.576379607	0.668445311	0.829154909	0.82970538	0.76563757	0.56834744	0.451946902	0.800705359
TCGA-Z2-AA3S-06	0.508628195	0.695682237	0.772392766	0.759699725	0.572955413	0.610587788	0.60896756	0.577559939	0.294400328	0.71171925	0.598481602	0.718720058	0.716615365	0.303973288	0.749834095	0.536295388	0.467569558	0.723166065	0.812785001	0.690803143	0.517310068	0.130762253	0.786888302
TCGA-FS-A1ZW-06	0.761269821	0.835501027	0.830422708	0.760195224	0.785402051	0.793484107	0.661452833	0.61847617	0.397208029	0.734736013	0.633166715	0.72904068	0.722434615	0.530584147	0.787505982	0.589489896	0.520723458	0.886495282	0.793203854	0.786157908	0.633681272	0.280347086	0.784481797
TCGA-D9-A6EC-06	0.34993794	0.608943703	0.637979684	0.746200482	0.491552974	0.639220123	0.651711418	0.550391441	0.295120855	0.620601925	0.623768895	0.738302897	0.764398972	0.354803772	0.758388866	0.511561338	0.474918158	0.704664288	0.803259127	0.726158992	0.510308429	0.192275564	0.808292447
TCGA-FS-A4F0-06	0.288909874	0.50629148	0.584246585	0.731379998	0.394714891	0.531372667	0.524182004	0.450052213	0.234243725	0.591414566	0.5291476	0.726241366	0.705435065	0.360296186	0.732233157	0.310600594	0.451234784	0.605836593	0.776697537	0.687567923	0.395359619	0.134916846	0.72952587
TCGA-D3-A8GI-06	0.381941506	0.67457588	0.683495036	0.789911891	0.396643553	0.724755403	0.68455402	0.579804023	0.354931254	0.616243258	0.67899525	0.718672381	0.816840432	0.436636368	0.748480548	0.578696947	0.61260511	0.764149888	0.844741228	0.705701296	0.540460444	0.231754862	0.79821856
TCGA-FS-A1ZM-06	0.452403176	0.752700023	0.847849773	0.795560394	0.617065215	0.804442067	0.738778636	0.678945894	0.384038499	0.684874666	0.720898873	0.793631765	0.824486454	0.452078064	0.816061682	0.607920363	0.601032718	0.897573972	0.824985492	0.791265575	0.614617035	0.361128284	0.810305676
TCGA-D3-A51T-06	0.636112922	0.755140063	0.775722965	0.764996318	0.657204793	0.70240869	0.61246872	0.605012218	0.306023217	0.684588917	0.669591906	0.751199044	0.731557366	0.424645236	0.732040947	0.534843326	0.495890401	0.804867598	0.818693481	0.759488252	0.55437626	0.217618656	0.773013894
TCGA-FS-A1ZC-06	0.195873716	0.64370933	0.549053264	0.696907327	0.350237762	0.637929725	0.586925934	0.586038338	0.34252495	0.644963159	0.565457149	0.682176675	0.73534796	0.346642574	0.731672571	0.489541859	0.529820578	0.66473467	0.735728396	0.682810813	0.466095116	0.06624054	0.751741202
TCGA-D3-A51J-06	0.707664875	0.791257006	0.903578662	0.766094293	0.721826098	0.809572063	0.737394689	0.693433177	0.367605093	0.700532392	0.681370814	0.780233448	0.774729241	0.448092525	0.781252554	0.603687935	0.584251521	0.897740199	0.871534416	0.788915445	0.645728377	0.297013485	0.781431928
TCGA-EE-A2MC-06	0.625403247	0.808689964	0.898451414	0.792133333	0.691830759	0.873147887	0.744345961	0.711615575	0.433593636	0.66424122	0.719307881	0.71592483	0.765522717	0.422072049	0.813610986	0.658088283	0.490180378	0.939943347	0.830873349	0.78368453	0.636211279	0.453269668	0.793548556
TCGA-GN-A4U4-06	0.603730656	0.704055388	0.721952448	0.692168429	0.592750581	0.588892978	0.587586505	0.584035654	0.30776837	0.684630054	0.564208935	0.703662455	0.702655696	0.44635584	0.749876441	0.452874972	0.537330242	0.707327678	0.814977262	0.696818513	0.479400152	0.138492694	0.744750079
TCGA-EE-A2MN-06	0.686498934	0.723170269	0.840896443	0.7305598	0.739073065	0.759028891	0.723019203	0.653044185	0.388233586	0.725652334	0.731442831	0.775354344	0.738949513	0.434796379	0.768759177	0.592079111	0.498560612	0.862038698	0.827015739	0.772464144	0.553710238	0.294111719	0.769190321
TCGA-ER-A1A1-06	0.980451097	0.868702597	0.917923489	0.769649817	0.973182939	0.835077207	0.759275259	0.729629088	0.476607013	0.694781015	0.781294894	0.756979093	0.787407527	0.545492357	0.794181663	0.662334007	0.644543164	0.948991134	0.890702142	0.773185222	0.648151212	0.361464368	0.818607758
TCGA-WE-A8K6-06	0.342434578	0.544899367	0.676590339	0.714009758	0.470166164	0.629441467	0.640779279	0.578628573	0.389218666	0.57398012	0.619272622	0.719802646	0.747328333	0.365765449	0.757502293	0.487665973	0.514335052	0.756334419	0.79721323	0.730530864	0.449249897	0.17120386	0.79559259
TCGA-DA-A1I5-06	0.671624066	0.81201232	0.873431558	0.793767633	0.687759862	0.83085649	0.710719052	0.692836311	0.444953644	0.709833616	0.739157774	0.792347418	0.77875241	0.448409255	0.825847183	0.676298876	0.693316714	0.92575835	0.87426556	0.787705917	0.650137153	0.39617325	0.812978776
TCGA-EE-A3JB-06	0.4054833	0.788898502	0.74573439	0.787277941	0.592097096	0.837925392	0.684056182	0.639668908	0.373769817	0.715054775	0.675785185	0.735871185	0.731314705	0.400066039	0.76877015	0.594427401	0.590479063	0.860709398	0.802353723	0.742107571	0.53502129	0.263699163	0.808587287
TCGA-EE-A3AA-06	0.795697068	0.783219799	0.843430429	0.767029523	0.795767695	0.774850216	0.701829962	0.688486299	0.443087236	0.695274635	0.689987588	0.792983201	0.752437297	0.486123401	0.803978699	0.569665025	0.534643423	0.856021317	0.848054995	0.738313949	0.600086031	0.328560371	0.795968489
TCGA-FS-A1ZE-06	0.261058749	0.582610977	0.639740715	0.73082244	0.452729434	0.594773956	0.60619506	0.560184525	0.31243156	0.621506306	0.551899689	0.734956278	0.736066337	0.371956986	0.78061662	0.442096088	0.560069708	0.641951706	0.789423299	0.712394417	0.497693016	0.1277197	0.764878124
TCGA-D3-A3MR-06	0.767478896	0.820213999	0.911998084	0.755325562	0.741103392	0.791581661	0.704155116	0.670640478	0.393650315	0.686390542	0.680650714	0.738010592	0.762219116	0.476448318	0.750698254	0.614829499	0.550453985	0.917682402	0.857712559	0.780535051	0.595271086	0.291479705	0.778424965
TCGA-ER-A19W-06	0.705658481	0.875865498	0.936987739	0.789342159	0.780343023	0.875936601	0.762636016	0.708336965	0.419526609	0.757278736	0.741753577	0.762850863	0.750477226	0.494836331	0.807025119	0.681143638	0.601641523	0.956665427	0.876158263	0.798681303	0.649299318	0.360639764	0.794727785
TCGA-FS-A1ZB-06	0.484555288	0.76373195	0.753188158	0.798892507	0.600035864	0.817212862	0.738996523	0.668443877	0.438184294	0.726442968	0.708708676	0.818084849	0.818900461	0.500876693	0.852436465	0.67287208	0.685054633	0.897427003	0.87257189	0.767602939	0.622721316	0.471727244	0.826006379
TCGA-BF-AAP0-06	0.834773528	0.80731433	0.926456331	0.76034992	0.81521959	0.817235631	0.755975521	0.714391411	0.436877702	0.70415942	0.705908506	0.798284056	0.814644373	0.462923048	0.778336327	0.629803709	0.609328453	0.935882527	0.869795344	0.7955826	0.633482941	0.328950481	0.796140641
TCGA-EE-A3JD-06	0.902067921	0.890038057	0.915722045	0.775584263	0.886318805	0.886765085	0.73477699	0.749322101	0.437567339	0.743686703	0.75103246	0.767321817	0.73743403	0.522012861	0.807905033	0.691745999	0.577763987	0.94787377	0.861009619	0.816428484	0.647203303	0.394915596	0.803690721
TCGA-D3-A8GB-06	0.776896156	0.764501353	0.915824204	0.798794103	0.776102404	0.785140661	0.714495811	0.719759663	0.461422735	0.630585415	0.717939158	0.780512834	0.785419625	0.51507041	0.757439694	0.638544084	0.63093603	0.919914245	0.869371206	0.793017078	0.646815437	0.400602512	0.792142333
TCGA-ER-A3EV-06	0.510877603	0.719776296	0.783017384	0.788094879	0.592496462	0.719637565	0.677594685	0.621061667	0.365532117	0.700358107	0.682003763	0.733164763	0.817417141	0.427627451	0.773248899	0.537934492	0.565711619	0.816100073	0.793913	0.724119873	0.582313416	0.279889324	0.765326334
TCGA-EE-A2MG-06	0.88004163	0.813571715	0.902249308	0.775880389	0.856654503	0.807993969	0.752929129	0.734481415	0.422264063	0.713693257	0.716495188	0.792351543	0.789354615	0.503718288	0.817172871	0.648616343	0.615413462	0.908396262	0.888670437	0.796956099	0.624079698	0.297183765	0.795731568
TCGA-EE-A2MH-06	0.7960531	0.789207443	0.871965463	0.764119194	0.767518484	0.73865228	0.693825419	0.662468203	0.402561877	0.669812507	0.67279082	0.770277938	0.788851514	0.422898371	0.799989048	0.583436654	0.581316978	0.876640201	0.84215291	0.747421778	0.569846132	0.261550112	0.799678995
TCGA-GN-A268-06	0.324521371	0.630318762	0.671145267	0.727913001	0.498340291	0.627483875	0.59714444	0.512818006	0.330101234	0.674916665	0.589115358	0.736965218	0.731868336	0.420837727	0.76910231	0.472215649	0.424885888	0.709645901	0.795720991	0.724601916	0.506687214	0.180186314	0.763179606
TCGA-D3-A3CC-06	0.421164294	0.636199485	0.651915156	0.737545478	0.571804559	0.692638307	0.654463735	0.624417444	0.32725377	0.667068059	0.630458149	0.781587252	0.731587354	0.460956117	0.79936099	0.543449817	0.60629135	0.767934103	0.8322949	0.722191823	0.552192639	0.175834041	0.773371557
TCGA-EE-A2GN-06	0.482178026	0.644148618	0.717951824	0.729022683	0.516634641	0.704750045	0.665633588	0.613677715	0.38094759	0.690823528	0.62567024	0.72677719	0.75822052	0.358466085	0.759933676	0.553682733	0.540199818	0.770229192	0.813974424	0.736053084	0.565053281	0.239617846	0.760274475
TCGA-D3-A8GR-06	0.266597948	0.619277377	0.667094568	0.679354856	0.446569267	0.586920554	0.559348379	0.526272186	0.328125282	0.588353712	0.587728731	0.737567835	0.79107646	0.384661774	0.732113611	0.46340772	0.467170873	0.718504842	0.770825212	0.693895306	0.469559372	0.143444233	0.753235654
TCGA-D3-A5GU-06	0.533689468	0.714063089	0.808535504	0.761134737	0.624712974	0.652398015	0.664989542	0.614403233	0.340195271	0.706587908	0.635252158	0.758859457	0.753339547	0.368031854	0.777826971	0.568719529	0.532360708	0.793506908	0.800484425	0.761824685	0.550624686	0.207029933	0.763130359
TCGA-EE-A3JE-06	0.801688491	0.833312055	0.917280663	0.772359006	0.821768637	0.821567519	0.765958403	0.742087584	0.43692984	0.734876651	0.678439248	0.814228735	0.753736005	0.584586119	0.825566493	0.688441928	0.712163427	0.945378444	0.846414624	0.83774061	0.601863295	0.353264048	0.793969253
TCGA-ER-A19C-06	0.318246641	0.693917464	0.671890005	0.727110492	0.515175856	0.698524908	0.615597266	0.616274453	0.35074108	0.651841882	0.602811517	0.735590415	0.776242182	0.406599371	0.791634118	0.512953563	0.588579737	0.756879724	0.811928502	0.736035531	0.504082871	0.258974965	0.784893342
TCGA-EE-A3JH-06	0.834556869	0.808540888	0.928906658	0.789700329	0.831050782	0.858810406	0.797232123	0.74016182	0.425288391	0.717031237	0.756004533	0.787498308	0.77405385	0.522743032	0.82059529	0.692299926	0.674786625	0.976590459	0.902184162	0.833140775	0.67453673	0.430070335	0.822125282
TCGA-D3-A3MO-06	0.163304439	0.649552396	0.572067536	0.707741854	0.350056528	0.67078548	0.543360687	0.535869041	0.336733068	0.657989197	0.567144643	0.694086431	0.758881469	0.366163208	0.739337367	0.486209493	0.437378881	0.731432673	0.769591199	0.730119265	0.44742421	0.122011176	0.768229517
TCGA-EB-A5SH-06	0.704584256	0.646496472	0.795205454	0.713735971	0.626157476	0.660488934	0.689256651	0.629728976	0.35625696	0.646779796	0.673674199	0.777520023	0.800635534	0.372416492	0.712946186	0.580326691	0.539020642	0.755507504	0.822972907	0.696256206	0.543002254	0.113039445	0.741866307
TCGA-FS-A4FD-06	0.442019011	0.6816793	0.735870119	0.750550107	0.488316535	0.688126491	0.62205765	0.601351149	0.307941172	0.670813726	0.610140334	0.763009172	0.760316817	0.385644665	0.749678161	0.498296192	0.466732888	0.720463029	0.777721308	0.719628922	0.49818877	0.157148377	0.759701269
TCGA-D3-A8GQ-06	0.479732747	0.688703574	0.739416586	0.74068078	0.500051289	0.714056577	0.647591276	0.626554302	0.388087282	0.686301145	0.641659351	0.722040034	0.765525098	0.402938053	0.727122753	0.564440445	0.388500732	0.775655612	0.77457439	0.748982719	0.505365088	0.287619621	0.783858346
TCGA-RP-A690-06	0.331565984	0.533155078	0.66066473	0.632044423	0.465735716	0.532262952	0.581047643	0.542831838	0.27663672	0.559487914	0.596597118	0.677296031	0.691942492	0.386168008	0.74433872	0.480903969	0.43383345	0.703856906	0.78077427	0.701539477	0.459193555	0.195339369	0.804893173
TCGA-D3-A2J7-06	0.622057303	0.767719544	0.822993206	0.755272703	0.703771756	0.743648591	0.685421607	0.655468969	0.416920602	0.692697291	0.652431441	0.774622186	0.745049222	0.450756004	0.783190959	0.573166558	0.618344956	0.833676211	0.827202851	0.770290855	0.61342396	0.235191209	0.76650528
TCGA-YD-A89C-06	0.348821488	0.647291206	0.649224943	0.706817709	0.372017972	0.66588496	0.576306557	0.531964445	0.296575424	0.657992121	0.58007048	0.687408201	0.735610811	0.38065847	0.747063032	0.479456353	0.408684431	0.710414951	0.777236923	0.697167027	0.434502904	0.157167398	0.753291545
TCGA-EE-A2A5-06	0.424037413	0.656981742	0.690479815	0.75075523	0.492868438	0.702116983	0.649614814	0.623349395	0.296032419	0.689849299	0.613912785	0.747952308	0.729462561	0.381207783	0.823247866	0.558716135	0.533503555	0.756053413	0.805323444	0.745008431	0.543203235	0.226205566	0.758842131
TCGA-ER-A3PL-06	0.274832171	0.672423132	0.734808094	0.733222185	0.543204489	0.680973061	0.658992369	0.602858804	0.342507534	0.64502703	0.688735195	0.746980183	0.75877601	0.424196857	0.774708948	0.531709805	0.520033636	0.794430435	0.809885107	0.781602649	0.539088141	0.336942238	0.768807452
TCGA-EB-A44R-06	0.508617666	0.69170237	0.81212728	0.688095259	0.574791234	0.643344962	0.672713031	0.630683437	0.330806736	0.67771184	0.595833443	0.757695935	0.808499163	0.402949822	0.778115435	0.482124897	0.45099598	0.750182389	0.817614438	0.725092226	0.570703197	0.134125237	0.750795224
TCGA-OD-A75X-06	0.412571371	0.703410437	0.713996997	0.784785608	0.493473624	0.695504183	0.606249663	0.567848469	0.344465753	0.724100937	0.622913381	0.726675186	0.754445952	0.371367155	0.799606063	0.487001701	0.441323718	0.80135155	0.788999795	0.754910565	0.566980175	0.224531416	0.778603816
TCGA-EB-A5VV-06	0.977883334	0.847421399	0.953115671	0.743906469	0.973952799	0.798649768	0.752545946	0.72861577	0.507407142	0.67626309	0.778547767	0.765053377	0.796031987	0.558772591	0.784066587	0.646947368	0.701064143	0.957922897	0.898660083	0.753311505	0.657927839	0.353675901	0.79816423
TCGA-EE-A180-06	0.348925686	0.648892654	0.687968773	0.761491882	0.496942108	0.606329205	0.632696295	0.582438593	0.281862201	0.635745283	0.631641992	0.699050253	0.742538861	0.34443503	0.738079736	0.536026271	0.563687147	0.721023612	0.808654578	0.763685021	0.511590668	0.2189997	0.754211829
TCGA-W3-AA1W-06	0.738634714	0.845135529	0.953594533	0.787778092	0.804774333	0.857781978	0.739641164	0.711562699	0.426657515	0.701167373	0.74920359	0.773630596	0.756211763	0.512672069	0.808819506	0.671651576	0.548789185	0.961506407	0.867283493	0.813448874	0.681536863	0.403681517	0.800355466
TCGA-ER-A19Q-06	0.539219742	0.780326047	0.832060902	0.802273781	0.689305324	0.840200733	0.742052768	0.69979492	0.42503785	0.711408376	0.760103184	0.778374261	0.790983683	0.441754013	0.815976308	0.644224544	0.698519694	0.931552118	0.877218669	0.797175471	0.649734413	0.408553787	0.808289295
TCGA-D3-A2JC-06	0.520814566	0.767416217	0.81927286	0.744363966	0.650749292	0.770957878	0.710721861	0.682473427	0.37718278	0.713928191	0.699752686	0.750839357	0.769411958	0.42364144	0.789022162	0.60444853	0.606598667	0.873715004	0.821768827	0.765989242	0.604536661	0.277934948	0.810455505
TCGA-D3-A2JD-06	0.824248735	0.726735913	0.841336514	0.759031611	0.794345969	0.738784438	0.693992461	0.697531152	0.4137331	0.651578832	0.692028041	0.750627011	0.825422379	0.44624958	0.78222054	0.601341452	0.59637834	0.854124483	0.865165847	0.730681757	0.611799251	0.240225188	0.781276376
TCGA-FR-A3YO-06	0.264780998	0.652239311	0.694178081	0.771754172	0.511798964	0.768841767	0.676789373	0.604851009	0.433630443	0.607265269	0.744636571	0.740841739	0.859734916	0.377312783	0.775124857	0.612908993	0.507245115	0.834339597	0.84042582	0.731932323	0.588521436	0.449825672	0.827112759
TCGA-ER-A19B-06	0.259251604	0.697070881	0.700665901	0.736726352	0.482712917	0.608974394	0.62739133	0.562877325	0.345100141	0.653788977	0.569103902	0.784078829	0.750566993	0.358072073	0.755180596	0.50038008	0.565998488	0.728528522	0.798505345	0.676407938	0.562158619	0.19847393	0.804461973
TCGA-EE-A2MM-06	0.512385363	0.747942665	0.713866489	0.73211808	0.631386399	0.679861888	0.654042528	0.593850437	0.349160481	0.676897023	0.625923511	0.722336719	0.750886903	0.402023585	0.77070923	0.527316282	0.506378013	0.798233213	0.792213308	0.783733302	0.534934263	0.187402091	0.774983521
TCGA-WE-A8K1-06	0.627523956	0.824372241	0.863755694	0.720997746	0.696477228	0.736345072	0.667649534	0.670563342	0.346283176	0.752475656	0.697810792	0.780308425	0.778507978	0.47217625	0.783334519	0.585769731	0.555641833	0.861881453	0.839667141	0.773695329	0.616179557	0.265917074	0.775724434
TCGA-FS-A1ZH-06	0.751564309	0.785577073	0.861249999	0.788037076	0.728062145	0.826614092	0.720660995	0.720210892	0.414668175	0.740472915	0.683874225	0.761931115	0.771630546	0.453214246	0.801689387	0.674664173	0.654829928	0.914382358	0.816884746	0.804792549	0.612366482	0.30432144	0.802406125
TCGA-FS-A1ZT-06	0.709998457	0.77907885	0.839188846	0.738084212	0.727343694	0.78212482	0.685046744	0.651628013	0.358702482	0.736617667	0.677573509	0.740089071	0.733198606	0.500428322	0.790511261	0.578988202	0.5285189	0.851118107	0.81146483	0.774926029	0.571402937	0.315340806	0.776910099
TCGA-GN-A26A-06	0.408145141	0.739260423	0.805918353	0.785153706	0.628507692	0.800981616	0.729540825	0.705107509	0.4695188	0.693143735	0.757477302	0.758191877	0.765820675	0.421079035	0.791397335	0.592474442	0.599735559	0.887261645	0.830944256	0.79283207	0.60904957	0.489318063	0.798260709
TCGA-FS-A1ZD-06	0.277430583	0.62648557	0.728468278	0.690508419	0.464374014	0.721130967	0.626102032	0.590282109	0.301908355	0.656860056	0.60655817	0.703220563	0.755002195	0.383014458	0.769006392	0.560261405	0.487151871	0.710042562	0.767689376	0.737944926	0.589623697	0.156790408	0.773635719
TCGA-RP-A694-06	0.507886268	0.741546153	0.790923543	0.744609975	0.604123002	0.719447184	0.66515457	0.618334005	0.377726565	0.716418916	0.675242592	0.725526089	0.774399582	0.450049409	0.788444272	0.56800855	0.543535217	0.807961974	0.840653922	0.765764362	0.564066056	0.204868869	0.773376195
TCGA-EE-A29Q-06	0.449965401	0.650625402	0.678092843	0.742284965	0.517622519	0.621213318	0.603456049	0.579697018	0.351846257	0.682970976	0.578892318	0.71262335	0.735842956	0.403539679	0.779711901	0.460223899	0.564851429	0.728564717	0.816294514	0.705375969	0.503022379	0.177853855	0.775516201
TCGA-FS-A1Z7-06	0.435495767	0.666210246	0.696435127	0.765225487	0.502285317	0.803511169	0.698157368	0.665395464	0.430987617	0.679629399	0.658320446	0.754452952	0.764907009	0.490317225	0.814491588	0.626968382	0.665597188	0.82119032	0.848419896	0.771515098	0.567637021	0.286621659	0.806181801
TCGA-EE-A3AB-06	0.546888302	0.728399196	0.726515581	0.758495272	0.702403349	0.826640487	0.690461491	0.680019121	0.424490904	0.678213515	0.718671589	0.745092987	0.797272906	0.422312105	0.780493404	0.651703022	0.59821064	0.921143503	0.84512964	0.764365299	0.568379466	0.385517517	0.843259251
TCGA-D3-A2JE-06	0.553148092	0.687238924	0.703780562	0.737516416	0.507331996	0.601196724	0.539524703	0.573283807	0.267305508	0.681946015	0.589882752	0.736183158	0.771052298	0.403432083	0.717754537	0.458239714	0.434678	0.65760346	0.798232977	0.698051687	0.514514594	0.216151458	0.735141086
TCGA-D3-A2JB-06	0.91149387	0.868391547	0.912715711	0.775548974	0.892758656	0.792662661	0.746038135	0.734284803	0.479744494	0.738354356	0.739154	0.746859912	0.790298385	0.548396652	0.780404787	0.639087049	0.643054629	0.915869485	0.881418223	0.80943239	0.638224435	0.339821556	0.80616867
TCGA-EE-A29W-06	0.248785642	0.653538629	0.682496914	0.734492361	0.413472651	0.660754971	0.67619747	0.62776338	0.299993391	0.692065064	0.546524013	0.709100556	0.702467044	0.423200732	0.727241754	0.547067002	0.611012844	0.700467646	0.776934458	0.708659199	0.522083956	0.127695526	0.77993096
TCGA-W3-A828-06	0.410155359	0.667854857	0.741576573	0.807306215	0.490095288	0.74110305	0.683346139	0.678406413	0.446395189	0.730652907	0.697021125	0.752080064	0.758618506	0.516538847	0.828073596	0.612358978	0.662069995	0.814667522	0.800845692	0.774073987	0.611650834	0.393653383	0.790820949
TCGA-D3-A2JG-06	0.430383559	0.686449362	0.687661773	0.745270318	0.49615812	0.656301879	0.630101307	0.61719123	0.363821365	0.674542549	0.613828407	0.757910421	0.766739688	0.366885274	0.776191137	0.512562684	0.550108591	0.75236737	0.82630597	0.708003215	0.549114451	0.218626382	0.779052864
TCGA-WE-A8JZ-06	0.455164092	0.638987499	0.728558432	0.671259715	0.564769297	0.595136635	0.583305062	0.580343854	0.302080382	0.627531956	0.603864597	0.715972192	0.719636241	0.395716928	0.743756942	0.413025707	0.52287773	0.712567658	0.785937055	0.742895358	0.502729397	0.188668774	0.794867174
TCGA-ER-A2NH-06	0.667458449	0.831068541	0.929670299	0.7838845	0.75908723	0.844839973	0.770892511	0.720801827	0.420436471	0.734140731	0.727289352	0.788573668	0.798940864	0.472641635	0.847563179	0.653890638	0.603271557	0.954334615	0.880853922	0.810239635	0.664614392	0.368372086	0.816647096
TCGA-WE-AA9Y-06	0.70074074	0.672147809	0.793683082	0.735141062	0.668510691	0.740669831	0.694714196	0.686713574	0.396611608	0.660975528	0.66528672	0.772738145	0.782740372	0.442642968	0.78259029	0.636774648	0.648868978	0.86738775	0.847616663	0.770729844	0.560782552	0.286576173	0.778919697
TCGA-GN-A4U3-06	0.384950185	0.654901485	0.639766099	0.698839926	0.534439372	0.574000767	0.57243774	0.54820486	0.297260864	0.663048408	0.576425149	0.69852517	0.797082997	0.425930956	0.727451407	0.432229857	0.471423692	0.755083854	0.811744159	0.694775507	0.524633782	0.129175923	0.764263199
TCGA-FS-A1Z4-06	0.859263092	0.839032992	0.888839007	0.75620319	0.83879925	0.776101394	0.712413193	0.705897595	0.43214527	0.740511684	0.716890924	0.761579267	0.763729222	0.512928853	0.802837253	0.626066608	0.605371085	0.898988321	0.844828559	0.779988599	0.617103761	0.363372626	0.776303526
TCGA-EE-A20I-06	0.519612667	0.753101336	0.776030755	0.737724992	0.64129192	0.72539344	0.704463847	0.620467443	0.375664022	0.674229085	0.680660247	0.734364403	0.825358464	0.39392876	0.790198447	0.522828472	0.590534062	0.787870782	0.843946642	0.74407167	0.567658402	0.292291374	0.789936834
TCGA-EB-A5UL-06	0.717331079	0.81983935	0.853743042	0.720823755	0.715981806	0.700932292	0.616224414	0.644623262	0.400864757	0.670395162	0.666731468	0.747301095	0.789307566	0.447838238	0.7538974	0.523231185	0.50390658	0.818376765	0.831532079	0.749044717	0.579221733	0.194354131	0.787230505
TCGA-FS-A1YX-06	0.409651738	0.693571264	0.700288204	0.768398007	0.509063086	0.712409767	0.670561108	0.630483271	0.373809858	0.665354724	0.662093308	0.749333547	0.761848294	0.453427858	0.789404484	0.591387896	0.562503836	0.812715156	0.828892135	0.751652768	0.536599877	0.267330676	0.795599913
TCGA-EE-A29M-06	0.680193691	0.80177644	0.848586822	0.748353327	0.706569348	0.740871022	0.682793223	0.637814209	0.402180591	0.729941292	0.662370102	0.753946809	0.782960625	0.429307286	0.777764829	0.54032579	0.561099885	0.823273244	0.838476935	0.733745209	0.600720403	0.27334909	0.794934332
TCGA-FR-A729-06	0.724306264	0.794901682	0.906319524	0.751470222	0.732337337	0.821260609	0.697474772	0.662797113	0.387356127	0.71364338	0.68763986	0.762343335	0.744530089	0.392011489	0.77645798	0.600178334	0.539689232	0.90314511	0.849291034	0.760361748	0.593434424	0.211506547	0.772315983
TCGA-FS-A1ZU-06	0.244358193	0.632821708	0.604544524	0.708894538	0.448953209	0.724989335	0.634484964	0.567304094	0.29852388	0.661498402	0.602521393	0.711338149	0.769860616	0.473819331	0.791653858	0.527917048	0.442167468	0.709500608	0.756686804	0.710743586	0.50791695	0.327144305	0.780937826
TCGA-FS-A1ZY-06	0.249728757	0.529560811	0.606356115	0.66833836	0.400253606	0.536572816	0.603794257	0.53902253	0.284632375	0.640125865	0.585352335	0.704619667	0.754471219	0.327072588	0.723660711	0.478504405	0.479993097	0.677129427	0.753062298	0.700223199	0.50846018	0.23229384	0.772993779
TCGA-ER-A19T-06	0.524587188	0.701276316	0.789950622	0.757707925	0.617177904	0.686015846	0.66127396	0.612702255	0.381739822	0.716129521	0.626385315	0.769953883	0.814619797	0.453091713	0.77471584	0.594698177	0.550090392	0.819826845	0.838247413	0.769167784	0.52065632	0.22296468	0.768014586
TCGA-GF-A4EO-06	0.798669828	0.834584794	0.923943015	0.795221243	0.808182699	0.87445934	0.762532437	0.697534443	0.419147711	0.691737131	0.707615234	0.783226839	0.761252321	0.538474285	0.7779258	0.643606462	0.59155375	0.973166616	0.863830044	0.778905294	0.635871582	0.344329231	0.815681775
TCGA-EE-A2GB-06	0.458154173	0.682843637	0.710150335	0.761544239	0.568259508	0.621132526	0.598451054	0.604238241	0.3714286	0.666838596	0.618202013	0.704970155	0.741056339	0.446463284	0.757783722	0.499308332	0.533986177	0.734254555	0.80021365	0.733098754	0.547341319	0.174970694	0.776324512
TCGA-D3-A3CE-06	0.661510763	0.782886485	0.842092204	0.744035747	0.676824244	0.76772862	0.715009334	0.673621379	0.370954521	0.702862436	0.610596862	0.739059401	0.693932046	0.493076548	0.787631648	0.598364868	0.592868243	0.886483825	0.827598719	0.777620354	0.610330346	0.294010534	0.811968324
TCGA-FR-A7UA-06	0.791865306	0.82670881	0.955516669	0.79115755	0.869812542	0.89060454	0.756824271	0.732546431	0.425922121	0.696169525	0.715319846	0.74479004	0.774618601	0.522288905	0.816491117	0.66638798	0.601099168	0.997609202	0.871587477	0.813400946	0.62327177	0.370996369	0.798515158
TCGA-ER-A2NC-06	0.485702019	0.695104803	0.759959751	0.733033682	0.633710149	0.767535463	0.738124117	0.662512973	0.429425149	0.695927947	0.68274271	0.739250867	0.770518596	0.47204132	0.81520535	0.655152799	0.608897345	0.874249203	0.85662779	0.79553557	0.594260555	0.299487817	0.816279459
TCGA-FS-A1ZP-06	0.699762559	0.678187109	0.776651732	0.780998154	0.695972532	0.760760262	0.73286312	0.649001774	0.311542433	0.723020223	0.693492167	0.776600551	0.712108893	0.412837114	0.790541094	0.625533385	0.631219837	0.824189133	0.815670658	0.773984374	0.578344243	0.298399957	0.780688719
TCGA-ER-A197-06	0.44442173	0.792565692	0.878716186	0.764345849	0.671672663	0.848661016	0.723833692	0.68597903	0.478831365	0.708282072	0.718409359	0.765891075	0.744309361	0.491217207	0.84590561	0.650280751	0.593870027	0.92685636	0.85684794	0.802666886	0.638618745	0.491740337	0.819092077
TCGA-FW-A3TV-06	0.676883977	0.707211495	0.791885745	0.741237979	0.702991335	0.730829275	0.678457613	0.636855787	0.360513863	0.604429741	0.670056561	0.697780264	0.77140676	0.385356674	0.763219938	0.547987875	0.503506077	0.799674804	0.791786129	0.741445779	0.537615708	0.252407462	0.76367144
TCGA-EE-A2MR-06	0.86173475	0.842354387	0.91394938	0.738775061	0.864786643	0.811365057	0.777319115	0.753958689	0.486923231	0.725385264	0.711787068	0.761062065	0.772533384	0.504442973	0.77081589	0.66137854	0.581980811	0.904363016	0.865687002	0.837561669	0.652959056	0.339737104	0.793096635
TCGA-FR-A3YN-06	0.574480454	0.707100222	0.812915481	0.734975158	0.656451984	0.698064167	0.659428664	0.616491115	0.330555011	0.67277022	0.664885291	0.716488942	0.711802942	0.427727412	0.75773951	0.505129649	0.600719663	0.794772787	0.802223995	0.766982659	0.567266749	0.190704948	0.768712756
TCGA-W3-AA1Q-06	0.592706106	0.695136287	0.803544149	0.726627884	0.627896402	0.683080273	0.633614139	0.614244143	0.30328958	0.654055771	0.613874496	0.775726708	0.750044121	0.44772829	0.788811336	0.541926134	0.484670407	0.795246454	0.838547353	0.767797611	0.53108518	0.239433126	0.772230117
TCGA-D9-A1X3-06	0.296311552	0.585378061	0.46582417	0.743565771	0.35289968	0.612383445	0.544988454	0.521738962	0.293730371	0.63429572	0.561888351	0.699578998	0.697871821	0.344532231	0.761277297	0.505809518	0.569404045	0.631889547	0.790975967	0.701598363	0.486759618	0.244694115	0.779945255
TCGA-DA-A3F2-06	0.817655632	0.69319801	0.929609051	0.788667756	0.812140175	0.856570351	0.771359716	0.76799316	0.543542524	0.653032118	0.713278981	0.797334568	0.814496376	0.474255243	0.819560992	0.763087134	0.712177954	1	0.927299459	0.789618663	0.711631055	0.427572246	0.80545469
TCGA-EE-A20C-06	0.309276938	0.586247345	0.581912476	0.71387938	0.479351061	0.593081158	0.5850637	0.531984864	0.226216306	0.648954437	0.570870657	0.691246505	0.674761816	0.281560552	0.764816813	0.458423934	0.473718058	0.671996835	0.771132051	0.688438494	0.46277069	0.176118721	0.781870273
TCGA-EE-A29R-06	0.413269305	0.690467673	0.675803257	0.739688905	0.481277022	0.621898986	0.616832551	0.631762425	0.409401809	0.654507607	0.607659221	0.737486399	0.727284214	0.420675382	0.805285103	0.506683607	0.669310023	0.716509398	0.78524168	0.768794079	0.548853163	0.20660594	0.780382412
TCGA-D3-A3C6-06	0.293072389	0.699484535	0.637637556	0.75317991	0.487478636	0.643618051	0.610536602	0.567855346	0.306192061	0.663938043	0.630282956	0.683549411	0.736279235	0.378276501	0.780258404	0.530333731	0.547250488	0.717446368	0.777799912	0.7094359	0.48847194	0.210106859	0.738546978
TCGA-EE-A29B-06	0.211839509	0.698982697	0.696255832	0.779652565	0.540481068	0.701756939	0.663098919	0.612881581	0.293519821	0.672968622	0.611398927	0.769392505	0.769953902	0.328131537	0.715333871	0.559659029	0.433973238	0.80265561	0.825895984	0.759807593	0.527904326	0.22972185	0.780751016
TCGA-DA-A1I1-06	0.63557004	0.74823821	0.828166901	0.766054546	0.707528627	0.810369815	0.703029806	0.68594529	0.428444336	0.704755584	0.728679991	0.770533143	0.773094231	0.47701703	0.82408438	0.603033209	0.632952395	0.89154996	0.835621699	0.80478161	0.614833088	0.332727496	0.816680273
TCGA-D3-A3CB-06	0.843685983	0.794984234	0.915452559	0.775944849	0.855387749	0.850319749	0.836506367	0.730245605	0.434543787	0.732508153	0.719564825	0.794921012	0.765131019	0.528262375	0.819590597	0.696299955	0.71031735	0.958947669	0.887619316	0.783501301	0.640403212	0.472134357	0.828257771
TCGA-ER-A3ES-06	0.19526927	0.531770006	0.60193946	0.663221776	0.377792624	0.443290512	0.488556567	0.435896603	0.188067763	0.592396125	0.426538397	0.660362418	0.664200102	0.396449006	0.673155643	0.347704909	0.297350159	0.507152927	0.761332046	0.588626381	0.418101986	0	0.745255553
TCGA-EE-A2GH-06	0.690750674	0.795345836	0.918509529	0.76200787	0.760070942	0.821440275	0.715858627	0.702300064	0.373956303	0.733149837	0.72889974	0.79040926	0.775378574	0.463820314	0.822244503	0.647904781	0.603364209	0.944569506	0.847506093	0.817467717	0.67777811	0.367309363	0.796964874
TCGA-EE-A183-06	0.829027334	0.750889908	0.859269746	0.748950396	0.780379342	0.796014439	0.721530277	0.688476008	0.430738851	0.678916981	0.707149503	0.780619437	0.81894269	0.506026745	0.786719732	0.631567873	0.684131274	0.865769115	0.880009508	0.763292773	0.639906338	0.305198164	0.796502583
TCGA-D9-A6EA-06	0.445799964	0.694289883	0.685435522	0.738639168	0.514664361	0.692237652	0.655399716	0.58495363	0.35784382	0.709559314	0.632368354	0.737980164	0.747838463	0.377631491	0.73594428	0.50249913	0.507623254	0.716130272	0.800399845	0.700522981	0.546650576	0.230155459	0.77354127
TCGA-GN-A26D-06	0.568047768	0.778345813	0.717018135	0.745221322	0.621419959	0.66598635	0.627438051	0.602835755	0.365145081	0.681358624	0.669190479	0.71491627	0.730608094	0.429666492	0.761719497	0.474629647	0.528389734	0.736155808	0.825020455	0.743722451	0.524842403	0.150238329	0.786829399
TCGA-D3-A1Q6-06	0.338581866	0.725232065	0.730473036	0.759486828	0.545515531	0.697718834	0.615598881	0.62295442	0.397480562	0.658674077	0.720307126	0.735362965	0.767751423	0.342230842	0.77329765	0.502329828	0.477919358	0.796021963	0.745633965	0.733176004	0.52834622	0.425103656	0.783349561
TCGA-D3-A3ML-06	0.274518124	0.590277103	0.623428865	0.686568884	0.413556703	0.564870854	0.463659813	0.516877246	0.277408224	0.668083427	0.479592685	0.641993991	0.727853914	0.290826854	0.742570339	0.334190073	0.40899432	0.603762897	0.757107166	0.689818901	0.429696736	0.049235056	0.757735386
TCGA-GN-A267-06	0.481677783	0.758141444	0.806788939	0.724864741	0.559416879	0.611598109	0.682852435	0.620804113	0.301659046	0.699470616	0.61593144	0.75254214	0.766081219	0.469836599	0.777378546	0.553206048	0.56605017	0.780148596	0.815968752	0.771639146	0.542723882	0.207346998	0.751335044
TCGA-EE-A2MT-06	0.454718226	0.722258023	0.733212892	0.756920942	0.569282099	0.681912709	0.628333973	0.617244309	0.443575078	0.711359652	0.671433319	0.737933581	0.771113626	0.422118826	0.743474244	0.477618887	0.53922673	0.74946677	0.778915946	0.764307781	0.566642247	0.228088998	0.779516276
TCGA-EE-A2ML-06	0.667295569	0.741415276	0.830351418	0.748408792	0.721824621	0.76736555	0.691291507	0.655754264	0.436255091	0.694837239	0.640825024	0.76971124	0.76786902	0.442724803	0.805444098	0.540487585	0.599703661	0.82802118	0.822300183	0.801053811	0.55391384	0.295794787	0.821276069
TCGA-Z2-A8RT-06	0.6546065	0.770981599	0.82250518	0.751440354	0.693181557	0.728944106	0.662415311	0.633323786	0.377051176	0.680791728	0.676935897	0.747481411	0.763262556	0.462061635	0.819528012	0.548802735	0.492531069	0.821275418	0.83758131	0.764815744	0.564763649	0.20321465	0.800925778
TCGA-EE-A29T-06	0.705242675	0.74941101	0.841161763	0.753906266	0.736871497	0.798179303	0.776960386	0.682322351	0.38164512	0.702968209	0.730896844	0.783247573	0.753921045	0.45506099	0.807138228	0.66570966	0.666172313	0.909908505	0.83128596	0.772745089	0.573694336	0.340333314	0.803224647
TCGA-EE-A17X-06	0.413859625	0.693042459	0.726793493	0.750721743	0.508235861	0.693038341	0.583873601	0.567171107	0.370632188	0.681095509	0.661083626	0.71633712	0.811219501	0.400915613	0.758008249	0.518784651	0.472159768	0.769911124	0.819625604	0.71139981	0.576459965	0.237593405	0.784337313
TCGA-GN-A8LK-06	0.144254101	0.596386291	0.625317469	0.664901989	0.334205146	0.483118164	0.547501897	0.504902342	0.308165524	0.610620567	0.535739788	0.702528119	0.808399146	0.387058019	0.702933118	0.382444613	0.448224626	0.54604515	0.754410468	0.616463883	0.451854838	0.113708921	0.764659666
TCGA-EE-A20F-06	0.602611478	0.771477392	0.80524953	0.779003858	0.673947045	0.79954752	0.679263884	0.650664258	0.372422281	0.681333918	0.679251861	0.746258595	0.743649461	0.416036145	0.77468436	0.586841491	0.557906602	0.846806206	0.834873468	0.776414341	0.559927307	0.280362551	0.775221257
TCGA-EE-A2MQ-06	0.486102072	0.730431822	0.729658273	0.771350059	0.597745761	0.701002722	0.664285814	0.615009218	0.325247935	0.695642013	0.646591535	0.743111181	0.755407173	0.469924244	0.781833333	0.529823627	0.565678952	0.777468068	0.823912617	0.75393622	0.559255566	0.220076852	0.782747692
TCGA-EE-A29A-06	0.250731261	0.556576796	0.606769414	0.735132143	0.464695889	0.60373767	0.602954093	0.595150482	0.324519825	0.621982563	0.556351919	0.713437997	0.768231269	0.38255695	0.781654232	0.46612573	0.515598477	0.664985044	0.749612524	0.758510094	0.483170886	0.212002605	0.746143866
TCGA-EE-A2MJ-06	0.834034584	0.842848289	0.908454859	0.777766675	0.819217269	0.800603967	0.71372146	0.711734822	0.437837667	0.73451565	0.682076373	0.754727801	0.761021873	0.522757305	0.802444698	0.621497333	0.631837809	0.897304518	0.855392704	0.781274863	0.602892837	0.329211898	0.793192152
TCGA-FR-A44A-06	0.585191978	0.817904322	0.926823805	0.791963131	0.747769102	0.85553514	0.763220875	0.713226562	0.395626636	0.735329234	0.732100072	0.787120608	0.808035903	0.466656761	0.80622592	0.655772993	0.565170478	0.949825064	0.871109976	0.795768548	0.6821669	0.320308699	0.811171872
TCGA-EE-A2MF-06	0.527967143	0.694382651	0.782153233	0.764860296	0.611013758	0.747239791	0.631164255	0.602750326	0.36370225	0.698799521	0.620466837	0.729564353	0.724941837	0.359130132	0.763755206	0.564785442	0.44089963	0.805930479	0.809641009	0.737485823	0.523758801	0.183499202	0.764380741
TCGA-D3-A51K-06	0.623457134	0.703158451	0.82027899	0.704718524	0.615673513	0.672039832	0.627500731	0.571857214	0.367828458	0.687622074	0.616642792	0.717864752	0.781669217	0.354927329	0.71454345	0.596827137	0.372526261	0.820150175	0.819406362	0.665296088	0.542646781	0.23057526	0.732408615
TCGA-D3-A3C8-06	0.73415314	0.902972142	0.954432041	0.77212901	0.81054447	0.833802899	0.767128141	0.76011135	0.510181881	0.753885404	0.73956945	0.823954028	0.7759543	0.543611239	0.824673433	0.675428437	0.66495299	0.979889531	0.86691598	0.849985024	0.697473631	0.391747383	0.796153175
TCGA-DA-A1I0-06	0.675580799	0.687862125	0.81557028	0.755754617	0.665296414	0.766311991	0.720458768	0.671208431	0.429977558	0.659589744	0.681393812	0.74189058	0.80971819	0.396702007	0.756016299	0.609722965	0.545299762	0.860562702	0.863815813	0.740644196	0.640204786	0.38173492	0.770567878
TCGA-EE-A3JI-06	0.440257152	0.649883513	0.701415173	0.672722305	0.568583279	0.669436483	0.617918012	0.53701259	0.291945017	0.662130303	0.555984053	0.705428413	0.704169225	0.4234024	0.774936344	0.427064001	0.386875002	0.75690679	0.820872514	0.729203388	0.475875493	0.171051729	0.758289766
TCGA-D3-A1QA-07	0.579426114	0.756951673	0.785632057	0.7632175	0.637559404	0.723274663	0.618900437	0.593802749	0.361357397	0.697338424	0.646424625	0.745529021	0.771396596	0.434496776	0.763967545	0.509243681	0.434584476	0.773145157	0.821502472	0.741264131	0.50115176	0.248260562	0.783883227
