# Supplementary material for: A Novel Ferroptosis-Related lncRNA Prognostic Model and Immune Infiltration Features in Skin Cutaneous Melanoma
Source: Front Cell Dev Biol. 2022 Feb 3;9:790047. doi: 10.3389/fcell.2021.790047 (PMC8851039; doi:10.3389/fcell.2021.790047)
Supplement: Supplementary file 1 [file DataSheet1.ZIP › supplemantary/(Table S7)77 prognostic lncRNAs.txt]

id	HR	HR.95L	HR.95H	pvalue
CCR5AS	0.51430495948708	0.374817497219219	0.70570235732166	3.80005212752576e-05
AC011899.2	0.485567868198136	0.342525940272768	0.688345397836798	4.96030190518994e-05
AC004921.1	0.423387347081131	0.278754609097779	0.643063252832244	5.56833603440132e-05
AP002954.1	0.687851196703199	0.530210843536691	0.892360604415441	0.00484016042758299
USP30-AS1	0.611365047924083	0.513658785478932	0.727656631969641	3.05323274046094e-08
LINC01943	0.510032089229369	0.381845028160622	0.681252112399513	5.14273059605454e-06
LINC01871	0.72274766844912	0.638174857718554	0.818528317013407	3.1588416773534e-07
AC026369.3	0.562594938503083	0.415582112847328	0.761613782317827	0.000197537163598679
AL035530.1	0.216935415878394	0.0947553556592372	0.496657675283012	0.000299201042492876
AL606807.1	0.0187864927812288	0.00302444949716097	0.11669307467374	1.99671030542178e-05
AC011899.3	0.422113879682655	0.254646092622289	0.699716715013702	0.000823615003941567
AC245128.3	0.375411926511838	0.229879656347774	0.61307780256169	9.03612946742365e-05
SOCAR	0.350772243281286	0.184646153384825	0.666361927400419	0.00137526300117645
AC002091.1	0.659345491410759	0.466546903957193	0.931817301446682	0.0182690052218107
AC002091.2	0.650882554123551	0.448400314856783	0.944798844304354	0.023906852369767
AC021078.1	0.687696897110097	0.492485801020099	0.960285598722376	0.0279596585203199
AC090198.1	0.625223149832059	0.41396803195018	0.944285444565356	0.0255841111658502
EIF3J-DT	0.693620138954579	0.524770140290582	0.916799299779069	0.0101617055206924
AC068620.2	0.572065844404471	0.367573491900605	0.890323534055862	0.0133342970398414
AC093297.2	0.751211715531216	0.592661122243636	0.95217826911779	0.0180250686749148
AC007098.1	0.558992991655868	0.325752468028092	0.959234987878681	0.034770272308554
AC004908.1	0.724590828762787	0.527521810123698	0.995279927865029	0.0466815416134045
ZNF252P-AS1	0.27187620854896	0.0945390874693342	0.781863615924302	0.0156687423614073
TRAM2-AS1	0.779247919519578	0.610990433773043	0.993840961348258	0.0444583187063619
IL10RB-DT	0.412553586381437	0.229213014609685	0.742542747522482	0.00315030905627677
LINC01004	0.806712704440804	0.653936545550939	0.995181247987772	0.0449570542929147
AL135818.1	0.475275696993998	0.317485305791727	0.711488009153137	0.000302022459634219
AC004865.2	0.470926538384637	0.319983797077812	0.693071982332303	0.000133749103963927
AC010201.2	0.60580278759238	0.379670745015244	0.966619162190027	0.0355203304498456
PSMA3-AS1	0.740983500324323	0.586501691501117	0.936155096752761	0.0119701329329577
AL157392.3	0.624480302751699	0.393456140093314	0.991154054508758	0.0457532534659145
OIP5-AS1	0.777268247001564	0.634136296619658	0.952706746195352	0.0152439199600769
OTUD6B-AS1	0.758942937908625	0.60408960245722	0.953491635443544	0.0178364914536875
LINC02528	0.380067745696981	0.256068676970647	0.564112303886912	1.57581763399345e-06
AC010245.2	0.530244111380212	0.348328541742642	0.8071656036189	0.00308425215778452
Z83843.1	0.6639356071351	0.488852869845167	0.901724256137578	0.00873429140379465
MIR3142HG	0.901635500917145	0.816316036890967	0.995872357978302	0.0411997772699957
LINC00653	0.66070090258559	0.489146195857426	0.892423750556265	0.00689333090664343
AC093583.1	0.071529142613848	0.0072718082275892	0.703596420992036	0.0237368488683684
AC018645.3	0.805194362299681	0.657120027386676	0.986635521759378	0.0366421291690501
JPX	0.63823802896544	0.481203061500099	0.846519513711793	0.00183139174717424
AC011511.5	0.12635638566891	0.0474842709513973	0.336236313192054	3.43264787116682e-05
AL021368.2	0.440586911441882	0.204726654695453	0.948175638500324	0.0360777761318611
AL683813.2	0.599045421888375	0.391015678552804	0.91775199095235	0.0185575977673431
AL358472.2	0.67751671032621	0.466359389893927	0.984281441991884	0.0410417295609697
AC024909.1	0.534606931420996	0.360882902983658	0.791959299707571	0.00178856062489515
AL132989.1	0.730347808925111	0.563908981206742	0.945911378925442	0.0172485352944269
AC018809.1	0.649545836861316	0.434243515890765	0.971597223088992	0.0357099983826011
AL592435.1	0.560741105278581	0.317816391168424	0.989346666460683	0.0458321369195052
AC125257.1	0.676257003025059	0.502122375274141	0.910781030004394	0.0100191607393662
AC024060.2	0.751321622980167	0.616657101282432	0.915393952301241	0.00455182916406035
KANSL1L-AS1	0.494144189343571	0.264741468277989	0.922328041202892	0.0268360111657239
AC008124.1	0.621443293461933	0.428793702582993	0.900647011983733	0.0119819186498578
AP001063.1	0.0567946048248968	0.00367470452267535	0.877792246236928	0.0400462847094446
AC092119.2	0.601654104613377	0.406557500431032	0.890372607108085	0.0110664741148795
PPP1R26-AS1	1.84230925116202	1.1621445799529	2.92055174155244	0.00934482219792828
DICER1-AS1	0.684651807891846	0.487798469022794	0.960946226396765	0.0285039870052936
TRBV11-2	0.688846816161136	0.557453968726346	0.851209180947227	0.000556720016705674
AC023908.3	0.409148678357996	0.182512188228781	0.917213489283544	0.0300240883433564
AC245060.5	0.635281138879779	0.409938664026469	0.984493927585056	0.042368270365863
AC007390.1	0.338483142626609	0.133920469411854	0.855514010259613	0.0220313721977211
AC120053.1	0.745612772251483	0.608815210253693	0.913148023868986	0.00453225264144977
NFYC-AS1	0.634545994173762	0.424680865922583	0.948120461813716	0.026420215437839
INE1	0.690793537267398	0.482358618720183	0.989296537079657	0.0435194940609646
AC009318.2	0.613025892438932	0.445206827379603	0.844103732668332	0.00271368370315197
AF129075.2	0.476996416983182	0.254981521311379	0.892321846087597	0.0205317971600731
AC131097.3	0.183757858527467	0.0675770663176093	0.499680622593133	0.000902486745882261
AC009148.1	0.234522385095438	0.0575656732585611	0.955443513425308	0.0430150106281412
AC100778.3	0.25683328497792	0.0679041538155682	0.971418279531322	0.0452109284811901
AP001020.3	0.0664118331619777	0.00578285794533469	0.76269063249125	0.0294445259450893
AC069222.1	0.162284605121448	0.0377098198206346	0.69839350027902	0.0146040679573873
AL136531.1	0.659720293070165	0.482458548672247	0.902110380853163	0.00918168075680025
RAD51-AS1	0.672665310675154	0.530161738009526	0.853472794706985	0.00109698961643085
AL391056.1	0.0113754285044243	0.000972993008894623	0.132992089846848	0.00035956787588524
AL592211.1	0.466430690358121	0.226986653454429	0.958459828351234	0.0379472278562073
AL132765.2	0.27805271955215	0.113061853903821	0.683814320930161	0.00530724325072717
MALINC1	0.431638847063253	0.266877739357815	0.698117777610134	0.00061498761218972
