# Supplementary material for: A Novel Ferroptosis-Related lncRNA Prognostic Model and Immune Infiltration Features in Skin Cutaneous Melanoma
Source: Front Cell Dev Biol. 2022 Feb 3;9:790047. doi: 10.3389/fcell.2021.790047 (PMC8851039; doi:10.3389/fcell.2021.790047)
Supplement: Supplementary file 1 [file DataSheet1.ZIP › supplemantary/(Table S8)18 prognostic lncRNAs constructing the prognostic model of SKCM.xls]

id	coef	HR	HR.95L	HR.95H	pvalue
USP30-AS1	-0.466481529	0.627205194	0.415958216	0.945735269	0.025998949
LINC01871	-0.264967909	0.76723057	0.587655399	1.00168015	0.051459905
AC026369.3	0.47621228	1.609964744	0.980348159	2.64394486	0.059897791
AL606807.1	-2.40553763	0.090216979	0.004352242	1.870094314	0.119887676
AC021078.1	0.587677004	1.799802622	1.045629034	3.097933754	0.033921958
AC093297.2	-0.243528348	0.783857255	0.57700171	1.064870668	0.119261026
AC004865.2	0.723650795	2.061947233	1.004534904	4.232432717	0.048575845
AC010245.2	0.564348744	1.758302304	0.864592643	3.57581922	0.119178547
AC018645.3	-0.233671381	0.791621915	0.623234512	1.00550474	0.055495635
AC011511.5	-0.903019297	0.405343957	0.122073726	1.345938466	0.140274865
AL021368.2	-0.892306167	0.409709803	0.119504469	1.404651428	0.155770178
AC024909.1	-0.502519969	0.605004146	0.381110748	0.960429529	0.033073208
KANSL1L-AS1	1.064975879	2.900769013	0.969065815	8.683064383	0.056937346
PPP1R26-AS1	1.14514784	3.142905971	1.836875417	5.377532876	2.93E-05
AC100778.3	-2.54264435	0.078658125	0.012423077	0.49803287	0.006928388
AC069222.1	-1.959140106	0.140979596	0.017434857	1.139971883	0.066192235
AL592211.1	-0.813514571	0.443297325	0.160126281	1.227234639	0.117386328
MALINC1	-0.829376464	0.436321264	0.236745396	0.804139165	0.007842906
