# Supplementary material for: A Novel Ferroptosis-Related lncRNA Prognostic Model and Immune Infiltration Features in Skin Cutaneous Melanoma
Source: Front Cell Dev Biol. 2022 Feb 3;9:790047. doi: 10.3389/fcell.2021.790047 (PMC8851039; doi:10.3389/fcell.2021.790047)
Supplement: Supplementary file 1 [file DataSheet1.ZIP › supplemantary/(Table S9)Risk scores of the samples of the prognostic model.txt]

id	futime	fustat	riskScore		risk	USP30-AS1	LINC01871	AC026369.3	AL606807.1	AC021078.1	AC093297.2	AC004865.2	AC010245.2	AC018645.3	AC011511.5	AL021368.2	AC024909.1	KANSL1L-AS1	PPP1R26-AS1	AC100778.3	AC069222.1	AL592211.1	MALINC1	riskScore	risk
TCGA-EB-A4XL-01	2.128767123	0	0.351954813		low	0.899052319	1.992323592	0.1377047	0.090048399	1.238292224	2.533024293	0.464532041	1.097566976	3.136217313	0.109703903	0.349534224	1.30657198	0.625441919	0.273426491	0.224126117	0.089561172	0.305884744	1.037312634	0.351954813	low
TCGA-EB-A431-01	1.556164384	0	1.059047799		low	0.208368176	0.432481743	0	0.010050877	0.82626471	2.368597674	0.17880743	0.352292087	3.586595428	0.095732088	0.080160267	0.752706295	0.23595432	0.638968703	0.15931646	0.078085656	0.227627972	0.569597151	1.059047799	low
TCGA-BF-A3DL-01	2.106849315	0	2.039217299		high	0.426473025	0.36254799	0	0	0.171991256	0.825618517	0.094103255	0.200030576	1.68089322	0.090447834	0.009326788	0.308459552	0	0.109267314	0.042393889	0	0.04952123	0.09167736	2.039217299	high
TCGA-EB-A3XB-01	2.180821918	0	0.953272512		low	0.355399278	1.545737124	0.32866634	0.00985661	1.578632032	2.185080935	0.404327455	0.690480032	2.952551073	0.259008001	0.132894694	0.514091954	0.125528778	0.146155079	0.192972821	0.056117088	0.181515799	0.721685009	0.953272512	low
TCGA-BF-AAOU-01	1.304109589	0	1.357161074		high	0.69430719	1.808571631	0.34379302	0.052528273	2.048921443	1.772492946	0.608706122	2.05185408	4.18438266	0.356053752	0.20354448	1.885498226	0.281103782	1.130537534	0.207670247	0.12055949	0.8241786	0.836763745	1.357161074	high
TCGA-XV-A9W5-01	1.073972603	0	0.344132644		low	1.256462297	1.725818661	0.262267274	0.041027012	1.26229829	1.85140513	0.26802981	1.334364337	3.091597993	0.110822812	0.274474812	1.448288425	0.186665474	0.464746166	0.164064575	0.115628946	0.645379409	0.865600235	0.344132644	low
TCGA-EB-A82B-01	1.068493151	0	0.201152984		low	0.932766241	1.854924021	0.094687242	0.069117671	0.390332999	0.781213401	0.586603642	0.366844442	2.070480352	0.549007178	0.692839593	0.784167915	0.076189775	0.289956838	0.268913775	0.066705358	0.111006199	0.490115584	0.201152984	low
TCGA-BF-AAP2-01	1.109589041	0	0.583504212		low	0.540582709	1.606540773	0.117442143	0.019537847	0.802639091	1.974112596	0.34871116	0.843943416	3.403501153	0.072399127	0.297548421	0.93368533	0.311587164	0.510044681	0.079877742	0.259684067	0.222386403	0.820425788	0.583504212	low
TCGA-BF-A1PZ-01	2.336986301	0	1.282319093		high	0.37521285	0.802884304	0.161893356	0	0.458274691	1.404806685	0.249963465	0.294665091	2.17280527	0.108125325	0.065998909	0.523891907	0.180038732	0.195029288	0.193437189	0.005963686	0.078620942	0.359856111	1.282319093	high
TCGA-GN-A4U5-01	3.167123288	0	0.257480417		low	2.632369899	3.3595691	0.082842956	0.060405059	1.384161459	1.261024655	0.840122305	0.531241208	2.780359238	0.318999686	0.107896138	1.089417472	0.278134423	0.210400336	0.200093872	0.02943974	0.314875264	0.413967705	0.257480417	low
TCGA-EB-A44O-01	0.221917808	0	1.102628785		high	0.244318148	0.279172087	0.041959049	0	0.774736972	2.402522728	0.26480795	0.515753622	2.151864336	0.188627788	0.313059712	0.776167507	0.210742824	0.496134146	0.272615439	0.03665689	0.187998256	0.340865189	1.102628785	high
TCGA-BF-AAP4-01	0.917808219	0	0.514037933		low	1.70862958	3.87045843	0.6520355	0.146877278	0.514643127	1.229623605	0.5011874	0.467336352	2.780761737	0.172656353	0.044437361	0.716209016	0.139482593	0.60957381	0.089394297	0.02376444	0.201272515	0.357574975	0.514037933	low
TCGA-ER-A196-01	4.890410959	0	3.050725081		high	0.145730924	0	0	0.013733415	0.790229382	1.889706769	0.183190481	0.262027534	3.220627596	0.157723493	0.018674321	0.181258169	0	0.305120583	0	0	0	0.094350211	3.050725081	high
TCGA-BF-A5EO-01	1.926027397	0	1.445643878		high	0.742325192	1.615497434	0.309955461	0.058362836	0.237431249	0.845694546	0.716173832	0.118974898	1.991156963	0.239709094	0.026791798	0.582860221	0	0.27978433	0.048897115	0.017127617	0.112018762	0.144066335	1.445643878	high
TCGA-EB-A85I-01	0.991780822	0	0.30550322		low	2.564514744	3.684626678	0.108428228	0.142118971	0.645295131	1.86553754	1.015325427	0.71957507	3.161275261	0.768375528	0.066266878	0.405172386	0.182946162	0.397391727	0	0.048280941	0.243743176	0.137176778	0.30550322	low
TCGA-BF-A5EQ-01	0.884931507	0	1.312561063		high	0.741213697	1.365421552	0.134958806	0.109461942	0.656890524	1.674331834	0.639605502	0.877425134	2.001104321	0.192588217	0.206513076	0.625882231	0.097186056	0.368657734	0.178424257	0.032528551	0.107126977	0.243430968	1.312561063	high
TCGA-BF-A3DN-01	1.964383562	0	1.1804327		high	0.167664933	0.35303574	0.032796823	0	1.26181	1.778366297	0.193958919	0.513187723	3.235930585	0.197240633	0.028768146	0.895046249	0.182441234	0.294388782	0.065300483	0.017252727	0.03859199	1.169830742	1.1804327	high
TCGA-BF-A5EP-01	0.917808219	0	1.019958957		low	0.297541688	0.1074094	0	0.011108011	0.66451328	2.165035528	0.125881957	0.367031188	2.468927922	0.016737972	0.030062016	1.551207382	0.309353058	0.245270991	0.090234006	0.093666243	0.29483428	0.20529356	1.019958957	low
TCGA-EB-A299-01	1.035616438	0	1.867419412		high	0.756226556	1.5954817	0.417252607	0.057192481	1.559757568	1.787346368	0.617549475	1.101102071	2.945571186	0.134466657	0.278561948	0.869663138	0.392657914	0.417291283	0.047913441	0.082010679	0.560253707	0.646873044	1.867419412	high
TCGA-EB-A24D-01	1.767123288	0	1.11897864		high	0.737421991	0.39016469	0.330614959	0.112021062	1.362387968	2.376104477	0.286635277	1.156138345	2.671716154	0.046588466	0.760185597	0.479777523	0.395843289	1.347926962	0.390869385	0.17091198	0.511101322	0.853997323	1.11897864	high
TCGA-D9-A4Z3-01	1.383561644	0	0.960164795		low	0.111405376	0.658031652	0	0	1.111487426	2.804061409	0.347883773	0.679603234	3.089627296	0.04644992	0.313501508	0.265705366	0.500919299	0.189586246	0.239978425	0.129668585	0	0.955490321	0.960164795	low
TCGA-BF-AAP7-01	0.871232877	0	0.394787835		low	2.05405476	4.377867374	0.819990567	0.014718429	0.805130979	0.926670058	0.746208025	0.534453144	2.35551782	0.729420903	0.03974876	0.674617419	0.110122791	0.154402886	0.174332885	0.010659584	0.070576869	0.129868079	0.394787835	low
TCGA-BF-AAP8-01	1.224657534	0	2.20584273		high	0.210790195	0.887064237	0	0	1.848873478	3.735656476	0.137762268	1.218172969	2.680686223	0.089662573	0.567621085	0.425398824	0.687163107	0.719612789	0.122556808	0.03285752	0.651723403	0.874024017	2.20584273	high
TCGA-EB-A3HV-01	0.106849315	0	2.681790621		high	0.241908504	0.453775147	0.140361817	0.086244693	0.297259514	0.964644821	0.158684344	0.401286734	2.329937305	0.103539495	0.020036367	0.391468924	0.029166417	0.395457046	0	0.019154917	0.084390604	0.131936572	2.681790621	high
TCGA-BF-A3DJ-01	1.271232877	0	0.340664801		low	0.505887739	1.466610389	0.143369365	0.027008186	0.770127145	2.575872573	0.25482318	0.620832545	3.222539974	0.340600556	0.270131503	0.485557667	0.19682663	0.171891068	0.178236061	0.064269252	0.206630046	0.714509925	0.340664801	low
TCGA-WE-A8K4-01	1.682191781	0	0.290792741		low	3.017492598	3.433650667	0.496029809	0.075838525	0.981489706	2.14744803	0.710769721	0.59047354	2.248312889	0.183726473	0.208147518	0.643149858	0.273517441	0.196264961	0	0.090931022	0	0.812619222	0.290792741	low
TCGA-D3-A5GT-01	1.334246575	0	1.071302582		low	0	0.121879114	0.196879947	0.012661812	0.73530372	2.087797168	0.169644258	1.180480801	2.138723397	0.137263662	0.745368836	0.167846665	0.20896442	0.548622363	0.102471157	0.173133191	0.828470732	0.653562052	1.071302582	low
TCGA-FR-A726-01	0	0	0.755000542		low	0.179869609	0.563588287	0.069767585	0.034070635	1.585171676	3.189192322	0.508771613	1.023267419	3.260219307	0.057400792	0.486924391	0.635213889	0.636501196	0.788942826	0.50999889	0.235294983	0.838890469	0.406045602	0.755000542	low
TCGA-BF-A1PV-01	0.038356164	0	1.408414932		high	0.157444504	0.521859525	0.036773118	0.026697159	0.851264674	1.948989501	0.121848342	0.765568946	2.765842771	0.013497413	0.418330945	0.452768843	0.203333108	0.381364228	0.209098341	0.038457871	0.126073944	0.352923347	1.408414932	high
TCGA-EB-A3XF-01	0.761643836	0	0.952594936		low	1.285525324	0.658146483	0.496638949	0.011864727	0.923654882	2.159638227	0.233078525	0.881713008	3.480382756	0.411852917	0.192164869	0.698095677	0.317750355	0.286166955	0.096204927	0.025619533	0.215992632	0.382304694	0.952594936	low
TCGA-BF-A5ES-01	1.342465753	0	2.195537978		high	0.41388779	0.99037055	0.103521099	0.038309565	0.339156431	0.636203913	0.225641419	0.103949026	1.804765642	0.250474127	0	0.195174465	0.028320846	0.224736009	0	0	0.061924268	0.164046595	2.195537978	high
TCGA-FW-A5DX-01	1.753424658	0	0.292167468		low	0.185094196	0.198896418	0	0	0.986672617	2.531270158	0.097271063	0.317581813	4.454709565	0.085932461	0.098246171	1.041488318	0.598885873	0.144524273	0.282161262	0.153482136	0.624855251	0.620976613	0.292167468	low
TCGA-EB-A3Y6-01	0.345205479	0	0.864484594		low	0.44484832	1.379513948	0	0.029831863	1.239977814	3.424365052	0.317834156	0.774486842	2.426071219	0.109508198	0.440755362	0.558156623	0.272371067	0.500994128	0.041352449	0.171102401	0.308428797	0.673959147	0.864484594	low
TCGA-EB-A551-01	1.616438356	0	0.530957843		low	2.556974998	3.158456762	1.873771472	0.170169534	1.769547914	1.813097769	1.003025763	1.102316144	3.620654438	0.353002757	0.241097355	0.978534879	0.685898179	0.369655983	0.231720427	0.164425366	0.218131917	1.072310954	0.530957843	low
TCGA-DA-A960-01	2.202739726	0	1.615745803		high	0.065731875	0.171006041	0	0	0.478246109	1.545769738	0.272411201	0.531534674	3.430684836	0.273809591	0.163483919	0.094566656	0.096978906	0.362231632	0	0.076705505	0.453306012	0.320748989	1.615745803	high
TCGA-BF-AAP6-01	0.890410959	0	1.495140038		high	0.068573949	0.784739904	0.03878351	0.03742857	0.877776833	1.915392401	0.301620187	0.424438745	3.089135059	0.096859456	0.046584485	0.580345711	0.343301386	0.318409171	0.219843567	0.053829293	0.132747534	0.328100111	1.495140038	high
TCGA-BF-AAP1-01	1.120547945	0	1.065813255		low	0.191028553	0.766129269	0.037613976	0.018263854	1.754087921	2.177551413	0.275478767	1.015304874	3.286318594	0.08748014	0.30027241	1.110395318	0.207719843	1.105440738	0.370231921	0.114931771	0.779333104	0.684946084	1.065813255	low
TCGA-BF-A3DM-01	1.646575342	0	1.738432139		high	0.395821359	0	0	0	1.233961052	1.147425236	0.043950002	0.301073335	2.374364579	0.307479587	0.058899885	0.817444802	0.129845212	0.151144434	0.076891841	0.020375565	0.089641559	0.338039607	1.738432139	high
TCGA-EB-A24C-01	1.731506849	0	2.791237552		high	0.139264242	0	0	0	0.961157961	2.050721437	0.10762601	0.42417567	3.091088442	0.017767514	0.249518763	0.183321989	0.156892834	1.002467062	0.242164799	0.011373156	0.146670861	0.553678402	2.791237552	high
TCGA-XV-A9W2-01	1.142465753	0	1.342645219		high	0.464427589	0.551895043	0.054707666	0.013383934	1.612908708	1.982349293	0.178785508	0.626110983	3.365797223	0.079000539	0.053925065	0.3684928	0.282480846	0.187651592	0.256492845	0.038382814	0.241569798	0.540434619	1.342645219	high
TCGA-EB-A85J-01	0.98630137	0	0.235836323		low	1.674199388	3.910667432	0.909778403	0.417413248	0.548062413	1.763581968	1.058822822	0.764399833	2.373554395	0.262993048	0.214573836	0.532873979	0.209287282	0.509345803	0.288298431	0.027376909	0.229817505	0.471785853	0.235836323	low
TCGA-EB-A44P-01	2.030136986	0	0.325012294		low	1.185962021	1.731124999	0.04408912	0.094034616	2.193918359	2.413496478	0.338939547	1.207223461	3.340691144	0.273838327	0.323581595	1.796395718	0.636042501	1.080883901	0.285363149	0.223763592	0.880919046	1.221893443	0.325012294	low
TCGA-BF-A1PU-01	1.060273973	0	2.459426272		high	0	0.296197067	0	0.008196549	0.292129504	0.956510807	0.01926334	0.307168875	2.75472698	0.101808885	0.025891119	0.309453289	0.035883445	0.881103876	0.222213763	0.029421604	0.115795312	0.250013326	2.459426272	high
TCGA-EB-A97M-01	1.134246575	0	1.193244597		high	1.001220004	1.669376509	0.283370777	0.024952468	0.42613645	1.11809256	0.219881102	0.1492366	2.409057958	0.109721512	0	0.259695515	0.013840152	0.161827975	0	0.018089066	0.060255075	0.237255813	1.193244597	high
TCGA-EB-A41B-01	0.797260274	0	1.307977276		high	0.466441274	0.471353237	0.146424659	0.063614888	0.631408113	2.262710965	0.464505275	0.774616213	2.131556561	0.184122335	0.446344748	0.536745924	0.369364633	1.099942841	0.147381209	0.26336775	0.462426167	0.742861223	1.307977276	high
TCGA-BF-A5ER-01	0.895890411	0	2.533993791		high	0.210721756	0.190954494	0	0	0.173032488	0.563836501	0	0.141612888	2.405619388	0.139456266	0.036611403	0.136241282	0.011236912	0.220413418	0	0.014690688	0	0.090850979	2.533993791	high
TCGA-EB-A1NK-01	2.846575342	0	2.788494557		high	0.427787973	0.302118859	0.081285355	0.020025255	0.294897955	1.135192049	0.247150618	0.390057355	2.25997867	0.098071954	0.015179165	0.233356643	0	0.326080422	0	0.01451031	0.032495573	0.260057582	2.788494557	high
TCGA-FR-A728-01	1.597260274	0	0.605410294		low	1.740246301	2.136714744	0.508601157	0.275782913	1.025965002	2.224588592	0.671891797	0.771858794	2.65935924	0.480246817	0.123629834	0.637859955	0.257293335	0.700676034	0.07962502	0.122286813	0.1800153	0.423207567	0.605410294	low
TCGA-XV-AAZV-01	1.128767123	0	1.43080876		high	1.885839083	1.092215707	1.074837897	0.165155621	0.771955316	1.660996858	0.833598265	0.827405189	2.929578849	0.110163935	0.062197614	0.943202448	0.099607042	0.080842636	0	0	0.10978632	0.199812747	1.43080876	high
TCGA-BF-AAOX-01	1.216438356	0	1.989578404		high	0.183566547	0.631758621	0	0.026184033	0.273476383	2.002142614	0.09060154	0.362919923	2.584351149	0.096436801	0.087283325	0.247720965	0.125751214	0.507231708	0.054133181	0	0.123730577	0.22433533	1.989578404	high
TCGA-EB-A4OZ-01	1.698630137	0	2.664185637		high	1.23247773	3.629073565	0.450259337	0.062350161	0.632180637	0.490640144	1.011431067	0.377270746	1.68568084	0.253027776	0.007214394	0.06701996	0.085432811	0.228621455	0	0	0	0.118784897	2.664185637	high
TCGA-D9-A4Z5-01	0.597260274	0	1.01754349		low	0.121980218	0	0	0.033958994	0.824331049	1.705371953	0.177743702	0.429925812	1.753039242	0.193884127	0.221341097	1.613542497	0.085985961	0.470769448	0.179630665	0.0164729	0.158922777	0.442580594	1.01754349	low
TCGA-XV-A9VZ-01	0	0	3.498732703		high	0.043589231	0.803462313	0.185684152	0.069957334	1.582344039	2.892924676	1.194979003	1.261043316	2.360471597	0.026805257	0.54096075	0.311181409	0.614237175	1.13176265	0.352307118	0.35105057	0.647854366	0.632290554	3.498732703	high
TCGA-GF-A2C7-01	0.057534247	0	1.658822737		high	0.090354578	0.368264142	0	0.008366375	1.314742343	1.987208793	0.185501101	0.44711545	2.409176111	0.086058365	0.344087079	0.883886263	0.23873074	0.66371505	0.165321559	0.035957704	0.227269875	0.746811152	1.658822737	high
TCGA-EB-A51B-01	2.550684932	0	2.184890206		high	0.117049315	1.645904516	0.088241171	0.03254583	1.6098495	1.919424372	0.384069595	0.828598438	2.4498281	0.141876387	0.431627024	0.381791688	0.224140197	0.563674479	0.088829353	0.069704009	0.333754256	0.665160065	2.184890206	high
TCGA-BF-A1Q0-01	2.276712329	0	0.634269475		low	0.959497799	1.165021862	0.076188807	0.108979664	1.255361735	1.659450968	0.60833441	0.85064781	4.27902381	0.122804239	0.165715515	0.508325314	0.194733903	0.100346734	0.113571343	0.06666004	0.132130269	0.809915511	0.634269475	low
TCGA-FR-A3R1-01	1.876712329	0	0.347523727		low	1.65119914	1.594263804	0.081000827	0.087695215	1.121431898	1.689405178	0.219442517	0.774407899	4.337397832	0.116506717	0.219594674	0.86765415	0.281500992	0.615843863	0.081542095	0.15159077	0.268171103	0.88079224	0.347523727	low
TCGA-IH-A3EA-01	1.435616438	0	1.824897005		high	0.612476308	0.77726669	0.774392548	0.060507921	0.189806092	1.668068734	0.224559452	0.3078224	2.857576785	0.216201537	0.018584469	0.167327095	0	0.19916072	0	0.014820551	0	0.084787391	1.824897005	high
TCGA-EB-A5UM-01	2.134246575	0	0.349349348		low	1.103662797	2.197385461	0.716441271	0.094712006	1.262548015	2.331520067	0.42548659	0.55013805	3.050658235	0.082073688	0.499474571	1.422352503	0.734749154	0.989970806	0.26586592	0.241555032	0.889923064	0.74680393	0.349349348	low
TCGA-EB-A6QY-01	1.046575342	0	1.697008917		high	0.179152784	0.362384601	0.122749175	0	1.526138941	1.785195641	0.24520393	0.391942218	2.774760076	0.222876509	0.196425374	0.71862834	0.412860201	0.704094381	0.376357293	0.100681142	0.097350899	0.603649464	1.697008917	high
TCGA-GN-A8LN-01	2.115068493	0	0.200158691		low	0.481690462	0.123231363	0.052384355	0.025502757	1.366382649	1.485050647	0.324754162	1.117546112	3.619816768	0.489430208	0.823142486	1.897856489	0.996564752	0.513587764	0.290882974	0.431085038	0.687406804	0.983047148	0.200158691	low
TCGA-XV-AAZY-01	1.109589041	0	1.566654124		high	0.95623958	0.956133024	0	0.026873768	0.141648983	0.733401114	0.484627146	0.082329552	1.711393584	0.098914929	0.018356731	0.229055658	0.029667968	0.051791366	0.055545122	0.009775627	0	0.074700221	1.566654124	high
TCGA-EB-A4OY-01	2.676712329	0	2.081422294		high	0.192562968	1.501326528	0.262807765	0.054567883	0.210733349	1.143723849	0.494922346	0.028663561	1.757655674	0.249927555	0.025031871	0.058666593	0.060182126	0.371284962	0.05691219	0.039669685	0.249110463	0.038770533	2.081422294	high
TCGA-EB-A4IS-01	2.120547945	0	1.284435952		high	1.888849992	2.041810695	0.842624981	0.10827756	1.268769726	1.590306912	1.014136015	0.948222483	2.293717725	0.201340525	0.412898995	0.836527374	0.601000337	0.503672148	0.199020845	0.113686325	0.313250264	0.58559907	1.284435952	high
TCGA-YG-AA3N-01	0.838356164	0	1.639058696		high	1.166643469	2.462155477	0.371155576	0.025295077	0.470633484	0.877151819	0.682643408	0.288044413	1.69199236	0.11118419	0.045615776	0.425228111	0.082208869	0.317798043	0.052312384	0.02742038	0.061072267	0.329081793	1.639058696	high
TCGA-EB-A41A-01	0	0	0.729143941		low	0.082157491	0.396588616	0.205475719	0.022644173	1.347442858	2.805708693	0.334858158	1.422214698	2.27947605	0.050782025	0.485256167	0.488611871	0.38828632	0.745514096	0.435384195	0.171015139	0.740143954	1.204212098	0.729143941	low
TCGA-EB-A3XE-01	0.493150685	0	2.494818411		high	0.809389006	1.559108512	0.471009591	0	0.580505004	1.72436345	0.505217278	0.276783568	2.26033916	0.08066398	0.054403329	0.149718639	0.06593835	0.439892345	0	0.043493429	0.114722224	0.357372959	2.494818411	high
TCGA-EB-A553-01	0.619178082	0	4.645954468		high	0.188574367	0.886094031	0.895104509	0	0.840136891	1.338292049	0.12291633	0.350188421	2.301574185	0.287518276	0.03657109	0.071394879	0.235161633	0.391158845	0	0.131482322	0.127177369	0.188831327	4.645954468	high
TCGA-HR-A5NC-01	0	0	1.611468453		high	0.112347719	0.14966818	0	0	0.959249282	1.374951546	0.141640351	0.423773493	2.415064189	0.046851748	0.155949953	0.635205064	0.240248742	0.414598529	0.3491945	0.033817369	0.075118335	0.379889405	1.611468453	high
TCGA-BF-A9VF-01	1.205479452	0	1.753482557		high	0	0.390321441	0.118876837	0	0.325985245	1.570292421	0.102050197	0.332016305	3.390995996	0.159974126	0.123453623	0.607909667	0.156319852	0.734975929	0.230152463	0.010765144	0.071261345	0.140710085	1.753482557	high
TCGA-EB-A42Z-01	1.208219178	0	1.879800786		high	0.687481607	1.054883198	0	0.018174176	1.081676399	1.676663689	0.274238995	0.903886202	2.468828828	0.275645984	0.197580975	0.563359752	0.144132015	0.513153252	0	0.102114971	0.128258515	0.573558827	1.879800786	high
TCGA-EB-A3XD-01	3.178082192	0	2.623196442		high	0.383918576	1.458901659	0.278951654	0.043854755	0.466888622	0.819510909	0.422027887	0.174452569	1.824727127	0.022237036	0.020077002	0.165872716	0.048385163	0.263037051	0.060678005	0	0.138296395	0.214040107	2.623196442	high
TCGA-EB-A82C-01	0.046575342	0	3.303759966		high	0.171216052	0.117750742	0	0.012217076	0.561877738	1.369928184	0.163987749	0.4746436	1.858748504	0.115641578	0.086483934	0.370714688	0.225466947	0.487776609	0.050337557	0.035062768	0.414285695	0.209435523	3.303759966	high
TCGA-EB-A3XC-01	1.780821918	0	1.548908368		high	0.655435548	0.499784875	0	0.044114577	0.54034425	0.871340904	0.197247302	0.175440672	2.9770608	0.08747035	0.046693757	0.542881655	0.064536991	0.574924591	0.119593098	0.021437981	0	0.386437177	1.548908368	high
TCGA-DA-A95W-06	3.112328767	0	0.85064183		low	0.776424252	1.035425438	0.626780951	0.049617665	1.478706791	2.437463729	0.366170893	1.208812511	3.309910157	0.092255333	0.317591537	0.411031023	0.367367934	0.819868022	0.196726383	0.347139841	0.988204551	0.710748477	0.85064183	low
TCGA-WE-A8ZQ-06	5.268493151	0	0.339324523		low	0.047337975	0.238905816	0.052890222	0	1.818110213	2.223022432	0.692507723	1.725221998	3.216982955	0.085668548	0.768271149	1.005967612	0.473092277	1.224194664	0.745673969	0.515835051	1.009089141	1.017507207	0.339324523	low
TCGA-EE-A2GI-06	4.060273973	0	0.857350048		low	2.333815842	1.520331724	0.535966535	0.076215366	0.775973571	1.788996347	0.582767454	0.645979197	2.322835842	0.224482773	0.080619587	0.578421423	0.197284549	0.330891415	0	0.06757272	0.305409555	0.366947589	0.857350048	low
TCGA-EE-A2GK-06	4.561643836	0	0.70939954		low	2.487482233	2.944535771	0.84286132	0.162998984	1.245459762	2.135877937	2.133004488	1.009246116	1.590535913	0.15623195	0.531396134	0.290683193	0.508901901	0.128307102	0.302241481	0.127332428	0.474962923	0.665385039	0.70939954	low
TCGA-D3-A2JO-06	5.506849315	0	0.391851616		low	2.319554352	2.819993468	1.214293939	0.213121161	0.532282743	2.148738262	0.889287324	0.506629766	3.119589081	0.169663369	0.043456192	0.52774417	0.085280611	0.246683648	0.071939323	0.019039055	0.163171641	0.4699366	0.391851616	low
TCGA-D3-A2JH-06	3.506849315	0	0.687817181		low	2.786023352	3.783787692	1.155894919	0.1113224	1.242729927	1.527327615	1.152416438	0.598320513	2.706566799	0.116160702	0.145956251	0.645890778	0.347952239	0.477012447	0.072486965	0.08135974	0.413455438	0.714525302	0.687817181	low
TCGA-EE-A3J7-06	5.339726027	0	0.244730874		low	0.313570697	0.965926396	0.135967416	0.008570406	0.599026845	2.65617805	0.325412321	0.605093566	3.131050266	0.142021259	0.543186525	0.489687712	0.359653514	0.619807379	0.431120349	0.399304445	0.159018397	0.589965834	0.244730874	low
TCGA-EE-A2MK-06	15.03287671	0	0.160760006		low	1.304612669	1.729083723	0.59866067	0.385081324	0.79510254	2.629644781	0.370284268	0.882556192	3.971421236	0.357136899	0.14909193	0.522267014	0.064448695	0.3666219	0	0.083790344	0	1.271358142	0.160760006	low
TCGA-EE-A2GE-06	14.48219178	0	0.713303434		low	2.245884122	2.687356366	0.460547466	0.133782386	0.796079886	1.2560185	1.070622201	0.596991609	3.104954705	0.455903144	0.102360371	0.566791486	0.537016597	0.45353117	0.038501263	0.116799336	0.396948042	0.410946497	0.713303434	low
TCGA-D3-A5GS-06	1.515068493	0	0.403791762		low	2.006792524	1.334840741	0.416013519	0.025612115	0.581528629	2.153749942	0.571393101	0.355831664	2.889251351	0.112536694	0.139673433	0.631901136	0.069678274	0.334739275	0.104048189	0.14225755	0.336541424	0.325530789	0.403791762	low
TCGA-EE-A2MU-06	4.438356164	0	0.989622664		low	2.624289029	2.042726975	1.278529002	0.139974055	0.490511189	0.891056484	0.757931176	0.196423737	1.705784645	0.338437537	0.057245227	0.475902213	0.098106271	0.39805392	0.037856346	0.006628797	0.044232459	0.39995352	0.989622664	low
TCGA-GN-A262-06	11.65753425	0	1.857351445		high	0.033769778	0	0	0	0.831049237	1.707232777	0.18365153	0.577813093	2.435830451	0.06800302	0.158487752	0.807616892	0.359080761	0.394921266	0.214334976	0.077908987	0.285488038	0.346034972	1.857351445	high
TCGA-D3-A5GN-06	11.31232877	0	0.694100533		low	1.277126609	1.663507668	0.494279706	0.122586718	1.249765702	2.142503297	0.246080168	0.710234917	3.14784183	0.24606265	0.081560937	0.894794952	0.657291155	0.181537552	0.114080643	0.089685703	0.366335309	0.467751605	0.694100533	low
TCGA-EE-A29H-06	5.38630137	0	1.098204901		high	0.813593218	1.045083017	0.346401582	0.011754177	0.562169709	0.98501831	0.409363611	0.205778362	3.079740166	0.061055357	0.026547331	0.983790973	0.206243411	0.515395762	0.140738121	0.058544488	0.163490884	0.559734029	1.098204901	high
TCGA-FR-A7U9-06	1.564383562	0	1.280224887		high	2.592894952	2.121108261	0.886748658	0.039726585	1.084587487	1.787771784	0.589745753	1.393839556	2.315184495	0.088450406	0.07714771	0.15084078	0.058158217	0.108887786	0.054996163	0.093972144	0.447858769	0.144325481	1.280224887	high
TCGA-GF-A6C8-06	0.169863014	0	0.901733505		low	1.604063256	1.568920317	0.217998708	0.022523506	1.367698151	1.949891594	0.245626236	0.712718938	2.48989586	0.470961815	0.050634576	0.526527095	0.28373655	0.249295451	0.046627982	0.102949274	0.054453843	0.563722111	0.901733505	low
TCGA-GN-A4U8-06	4.073972603	0	0.214098904		low	1.918590793	3.66891561	1.099923995	0.262008285	1.536507029	2.404997101	0.814721855	1.486583096	3.902982336	0.525506953	0.147708122	0.437870735	0.54306197	0.497697277	0.291441481	0.180080245	0.710743276	0.86175111	0.214098904	low
TCGA-RP-A693-06	0.02739726	0	1.432092506		high	1.157755178	1.655569819	1.009599425	0.108623624	1.816465772	1.823161567	0.960146171	0.953286549	2.96231858	0.262111748	0.39518205	0.441292985	0.451286031	0.451413596	0.267911359	0.040229459	0.416352277	0.960698003	1.432092506	high
TCGA-EE-A2MP-06	20.72054795	0	0.438972339		low	2.450112729	2.221267711	0.316140064	0.106757644	0.682684124	1.910996237	0.338946458	0.60093014	3.208352598	0.22035435	0.053187731	0.899247029	0.242212125	0.633475758	0	0.018375662	0.299940923	0.511788929	0.438972339	low
TCGA-D3-A1Q4-06	9.336986301	0	0.866700041		low	0.249852333	0.25268184	0.037676073	0.009176104	0.909156117	1.758714221	0.124752172	0.483969175	3.44027134	0.041103178	0.195161611	1.238914618	0.494624716	0.314923163	0.037931642	0.145528124	0.087319434	1.06735304	0.866700041	low
TCGA-D3-A5GR-06	14.86027397	0	0.733537814		low	1.669924314	1.241754778	0.647060444	0.119291973	1.454348585	2.344227154	0.640865767	1.001569519	3.101222112	0.203936571	0.185213602	0.768757689	0.743934295	0.707582215	0.042634309	0.425333077	0.610545203	1.088710148	0.733537814	low
TCGA-D3-A51E-06	14.56986301	0	0.348200369		low	2.287362065	1.895181228	0.734139474	0.045437826	1.098383847	2.606250093	0.55757223	0.502233434	2.088601272	0.18762119	0.318423402	0.550959258	0.098574424	0.46298257	0.263502364	0.041138176	0.209691414	0.702559499	0.348200369	low
TCGA-EE-A20B-06	11.15068493	0	1.128359283		high	0.989813028	1.903907097	0.303480695	0.023086265	0.691554979	1.921294263	0.274184358	0.651691446	2.166061746	0.256809713	0.092093845	0.790295286	0.158162756	0.292470447	0.047783131	0.025027589	0.055799127	0.289554868	1.128359283	high
TCGA-D3-A3C7-06	3.915068493	0	0.932594618		low	1.471169611	1.556654983	0.757154982	0.10605541	1.107794123	2.353526146	0.511338303	1.136522767	2.73137673	0.059188446	0.134360763	0.853079228	0.196103223	0.05719799	0.120169046	0.007217404	0.048104987	0.60815182	0.932594618	low
TCGA-DA-A95X-06	6.161643836	0	0.237197284		low	1.069903539	0.923866679	0.330637674	0.068065969	1.131201597	2.03266617	0.665535851	0.874600974	3.191655816	0.291633025	0.256139185	1.243187696	0.51306874	0.515336719	0.365306087	0.226141767	0.490492397	1.205972978	0.237197284	low
TCGA-EE-A2GJ-06	6.219178082	0	0.63172193		low	1.428591588	0.494680827	0.226022741	0.067250073	0.607527939	2.341182509	0.744557761	0.581885319	4.12013542	0.107272072	0.140304353	0.882856572	0.293944034	0.156849224	0.155552241	0.028173177	0.093099603	0.316904783	0.63172193	low
TCGA-WE-AAA3-06	1.783561644	0	1.408998668		high	1.466372881	1.371109954	0.546536343	0.011400424	0.548033107	1.684156696	0.335752836	0.532096087	2.49983594	0.083913509	0.152721579	0.79458297	0.049724826	0.583679471	0.047013856	0.016460962	0.107793453	0.298468055	1.408998668	high
TCGA-EE-A2M6-06	10.77260274	0	0.715648643		low	0.796117606	0.081982642	0.034563357	0.041573586	0.564403144	1.77710405	0.203818203	0.461984555	3.237079986	0.29291506	0.092708884	0.394807919	0.124936281	0.069367442	0.034798058	0.177715514	0.080217653	0.285669011	0.715648643	low
TCGA-D3-A51F-06	4.643835616	0	0.419667945		low	3.348906436	4.383707057	2.236311677	0.71124379	1.692743199	1.519813611	2.433658144	1.266533504	1.823155043	0.699722543	0.295513334	0.991499098	0.496468383	0.299872835	0.172093441	0.069531741	0.289881551	0.609092362	0.419667945	low
TCGA-D3-A51N-06	1.884931507	0	0.090855322		low	1.078139391	1.349608834	0.357177231	0.041289341	1.410544296	2.1005738	0.424897834	1.130230856	4.030839056	0.616649497	0.109818299	0.946606904	0.667380743	0.113066814	0.359350142	0.258185056	0.250076151	2.025163382	0.090855322	low
TCGA-WE-A8ZM-06	8.443835616	0	0.679649751		low	0.156967368	0.389890005	0	0	1.585728368	2.845205799	0.349953333	1.39584921	3.325644591	0.182294389	0.839115082	1.430522937	1.050696017	1.472198684	0.473700269	0.418581811	0.904849605	0.949966575	0.679649751	low
TCGA-D3-A3MU-06	3.312328767	0	1.308067516		high	0.358283835	0.397353056	0.1095525	0.062663989	0.618554322	0.998542647	0.238224588	0.696570064	3.36070728	0.119253402	0.064979906	0.509269075	0.097718321	0.135702231	0.037703536	0.032710738	0.168678616	0.560712705	1.308067516	high
TCGA-WE-A8ZT-06	0.983561644	0	1.827189263		high	0.567375566	0.444999983	0	0	2.194927329	1.788990503	0.328521932	0.881768521	2.718189534	0.054064216	0.347464062	1.961336613	0.556932389	0.677509776	0.20270971	0.029848058	0.436500028	0.877665498	1.827189263	high
TCGA-D3-A3MV-06	3.775342466	0	1.326158637		high	0.146724553	0.15781971	0	0.008314761	1.278776971	1.551270892	0.095156776	0.418991804	2.766096439	0.132237347	0.105819404	1.755826765	0.773131883	0.490063918	0.195092805	0.217884342	0.451418766	0.33967285	1.326158637	high
TCGA-D3-A2JA-06	9.62739726	0	1.005434722		low	1.262340546	1.157952363	0.048295138	0.04661324	1.392980869	2.170924804	0.301485505	0.751688347	3.00286048	0.086745617	0.209825852	0.638614124	0.456218879	0.334183585	0.18536533	0.083208344	0.111400892	0.555679049	1.005434722	low
TCGA-EE-A2A2-06	4.969863014	0	0.75961595		low	0.589746999	1.141398783	0.257834349	0.06652222	0.667813848	2.078782989	0.388740715	0.533693808	3.164012279	0.177110422	0.143716666	0.587286637	0.367037977	0.291890418	0.061822999	0.268754997	0.072136061	0.545381191	0.75961595	low
TCGA-EE-A2GL-06	6.638356164	0	0.37316096		low	1.594871448	1.931864942	0.165578578	0.175100305	0.968840353	2.696356668	0.850092902	0.698572329	2.945591973	0.09277347	0.337603093	0.310313361	0.412043652	0.194634517	0.102283204	0.194377706	0.297990181	0.629557779	0.37316096	low
TCGA-D3-A51H-06	4.695890411	0	0.900152585		low	3.211727599	2.894914748	0.634452105	0.194465332	1.638995014	2.603962168	2.397404044	1.309897355	1.440625894	0.313826296	0.499030478	0.416432272	1.162770116	0.539180057	0.300682298	0.357235337	0.815413772	0.716462431	0.900152585	low
TCGA-FS-A1ZS-06	12.4	0	1.088286116		high	0.223960479	0.404713511	0.11179212	0.009313518	1.201223576	2.852277958	0.106211334	0.50391878	1.722760654	0.007036264	0.078433422	0.347036289	0.030647667	0.018050655	0.0759875	0	0	1.178276747	1.088286116	high
TCGA-DA-A1HV-06	6.380821918	0	0.252011307		low	2.389372971	2.1100976	1.139874807	0.114940137	0.545669424	2.52901956	0.801963608	0.500228328	3.927651876	0.209775745	0.302699352	0.960837503	0.411328833	0.510491878	0.142578644	0.186431337	0.216845077	0.554625981	0.252011307	low
TCGA-WE-A8ZX-06	2.983561644	0	0.460368181		low	1.464507784	3.351061344	0.798017823	0.02827709	1.124815128	1.85899033	0.620135468	0.539400444	3.63379736	0.291756659	0.221888214	0.411768981	0.348696885	0.456238315	0.220684208	0.099732559	0.472080952	0.454841485	0.460368181	low
TCGA-FR-A69P-06	1.309589041	0	2.363975541		high	0.135295627	0.437110848	0.102154017	0	1.201313924	1.495351842	0.170227487	0.28814319	3.30479342	0.065918462	0.127488488	0.870826387	0.455767666	0.414152098	0.052331834	0.140615599	0.061094891	0.504721161	2.363975541	high
TCGA-EB-A5SG-06	5.687671233	0	0.352300484		low	3.878324156	5.063780324	2.920295015	0.464135417	1.000773798	1.468714157	1.724826615	0.653421357	2.351299841	0.33912484	0.286509074	0.909537954	0.359593809	0.143408701	0.056044859	0.029394887	0.187969381	0.365423007	0.352300484	low
TCGA-EE-A29P-06	4.701369863	0	0.350601778		low	1.98709744	2.766404344	0.988854074	0.255162302	0.861224584	1.602946152	1.098350157	0.73050319	3.179334285	0.65160907	0.286414916	0.512042068	0.094945728	0.16307359	0	0.080303065	0.280940046	0.348699378	0.350601778	low
TCGA-WE-AAA4-06	2.082191781	0	0.454457501		low	2.529249751	3.978053733	0.506856298	0.055256082	0.17023441	0.545836544	1.009516301	0.112765324	1.032270852	0.895792279	0.005105931	0.138666261	0	0.098743703	0	0	0.054055739	0.039262201	0.454457501	low
TCGA-FW-A5DY-06	1.608219178	0	0.993633929		low	1.87757125	2.191755081	0.229060712	0.103923014	1.451569337	1.978374958	1.209029366	0.950966844	2.584715253	0.217712204	0.337729321	0.469067495	0.507780484	0.499875441	0.230515661	0.155798974	0.36068939	0.537583446	0.993633929	low
TCGA-EE-A2GT-06	3.739726027	0	2.444292854		high	1.365971868	1.139808027	0	0.065281551	0.309941114	1.412746846	0.668767511	0.13275589	0.562299484	0.134669505	0.059402116	0.162995376	0.071970864	0.344780899	0	0.028691026	0	0.117749013	2.444292854	high
TCGA-GF-A6C9-06	1.315068493	0	0.70759704		low	2.427553696	2.357940767	0.546643651	0.141641437	0.849273388	1.677497068	1.148531876	0.746280539	2.147860867	0.139909165	0.203292861	0.217017653	0.222322149	0.100290751	0.136711628	0.096083009	0.054915954	0.442392461	0.70759704	low
TCGA-FR-A7U8-06	2.320547945	0	2.397593214		high	0.277505157	0.40837003	0.139805932	0	0.636620259	2.064349673	0.182797922	0.404478968	2.154817785	0.094806602	0.103365997	0.746836342	0.2174789	1.016480631	0.184735283	0.106888562	0.163471681	0.454073953	2.397593214	high
TCGA-XV-AB01-06	1.104109589	0	1.218966623		high	0.578627782	0.964558475	0.211410983	0	0.089842133	1.249668631	0.124048635	0.0560619	2.11467952	0.060870972	0.061015747	0.218971324	0.030022868	0.052406169	0	0.039172878	0.128347201	0.129774867	1.218966623	high
TCGA-DA-A95Z-06	1.084931507	0	1.474416615		high	0.495460629	0.758203298	0.297907215	0	1.316254665	2.423673362	0.13470408	0.984739171	3.407422777	0.11570874	0.070699845	0.874759988	0.166383555	0.787253663	0.080976904	0.176328773	0.345319498	0.801215038	1.474416615	high
TCGA-D3-A8GJ-06	20.11506849	0	0.717398691		low	2.687001994	5.189105404	1.621420352	0.277641791	1.041313082	2.195739404	1.390734812	0.858426828	2.749504663	0.521790695	0.268153732	0.639219195	0.314852299	0.823809757	0.050246117	0.08595463	0.169295208	0.2533052	0.717398691	low
TCGA-D3-A8GN-06	13.41643836	0	0.427264204		low	3.184368174	3.555910541	0.287947982	0.089396946	1.142837775	1.292970732	1.158110356	0.697041655	2.4150138	0.772110617	0.094538253	1.206443249	0.602201164	0.287975825	0	0.011073773	0.333950887	0.388089973	0.427264204	low
TCGA-DA-A1I7-06	7.405479452	0	1.78384941		high	0.462711252	0.731629365	0	0.042677015	0.419990775	1.765537292	0.277979155	0.292851468	1.846699501	0.070199264	0.046443577	0.286653491	0.028436659	0.049657558	0	0.006251571	0.041745987	0.139901257	1.78384941	high
TCGA-D3-A51R-06	5.317808219	0	0.728188301		low	0.047721844	0	0	0	2.143446319	1.788384613	0.201555326	0.858313752	2.906339573	0.01964143	0.103263016	1.605484378	0.55733019	0.090468444	0.203677778	0.437836441	0.847222533	0.54150126	0.728188301	low
TCGA-ER-A19G-06	25.17260274	0	0.127557786		low	1.70228829	2.226891964	0.779495996	0.284359669	0.833624437	1.731609469	0.399484268	0.539691461	3.189406789	0.562074457	0.252196549	0.481651615	0.281965847	0.331152221	0.087782276	0.211094951	0.37167996	0.853511555	0.127557786	low
TCGA-DA-A95V-06	6.008219178	0	0.751183526		low	1.274405402	2.539263054	0	0.095932519	0.14046522	0.614507829	0.526355719	0.140468361	1.043996055	0.083136	0.069092202	0.7727609	0.046228816	0.228788774	0	0.030422037	0.132312178	0.264563573	0.751183526	low
TCGA-EE-A2GC-06	5.619178082	0	0.404365391		low	1.727543236	2.783218386	0.916273927	0.075176168	1.083237881	2.179125006	0.62932491	0.831598888	2.702130675	0.075653956	0.413498549	0.602463627	0.351447755	0.172604642	0.376043059	0	0.120585938	0.552031432	0.404365391	low
TCGA-ER-A19S-06	4.123287671	0	0.383859945		low	2.64282978	3.163670847	1.564322557	0.366087727	1.126629317	1.788854815	1.157023008	0.769058423	2.766240858	0.334110453	0.157245156	0.621571329	0.356447984	0.328441277	0.12200538	0.085618027	0.351142751	0.606636091	0.383859945	low
TCGA-FW-A3R5-06	3.079452055	0	2.911512968		high	0.655998377	0.885752943	0.4029821	0.010155953	1.383009143	1.648341186	0.536048721	0.680871352	2.49960968	0.074955698	0.174150329	0.53480647	0.366073958	0.557294111	0.082690914	0.08584469	0.271714306	0.913441616	2.911512968	high
TCGA-EE-A2GO-06	10.56712329	0	1.101938688		high	0.077901593	0.321500648	0	0	0.92316706	2.678803887	0.066419317	0.321352518	2.65418346	0.021587023	0.05769661	0.569272435	0.165269069	0.150555517	0.058927016	0.015543456	0.227584971	0.687333341	1.101938688	high
TCGA-D9-A1JW-06	0.304109589	0	1.337233096		high	1.989948797	1.719189137	0.944290774	0.08040228	0.44946999	1.168667706	0.310782169	0.056278463	1.417935666	0.047748587	0.049207097	0.417870549	0.030139901	0.280456568	0	0	0.044234263	0.205379625	1.337233096	high
TCGA-3N-A9WC-06	5.539726027	0	0.645903064		low	2.954977574	2.454122186	1.283320277	0.077263566	1.886732741	2.065850415	0.83086911	1.286957419	2.598782993	0.214359722	0.232478536	1.607736993	0.596847958	0.593862485	0.219181286	0.177255627	0.299315355	0.942504221	0.645903064	low
TCGA-FW-A3I3-06	1.454794521	0	2.405299698		high	0.234900413	0.690411195	0	0.038825938	2.121747176	2.557061046	0.293061899	1.665646085	3.170673566	0.513263535	0.271961059	0.894544852	0.320402764	0.464699525	0.118250606	0.055827205	0.485536468	0.419323253	2.405299698	high
TCGA-D3-A8GE-06	2.202739726	0	2.399554778		high	0.796824066	1.202493577	0.045084979	0.085752319	1.448722849	2.336285673	0.658028452	1.596637988	2.258050915	0.096728177	0.373436183	1.326690353	0.27677297	0.748110306	0.045390015	0.05485413	0.292276305	0.781915784	2.399554778	high
TCGA-WE-A8ZO-06	5.876712329	0	0.168597928		low	1.548246719	2.052725407	0.21812522	0.033675548	1.194832168	1.707010524	0.786028456	0.528656328	2.675885016	0.495741512	0.156236999	1.962980934	0.364093995	0.509340837	0.409999876	0.048459172	0	1.192157545	0.168597928	low
TCGA-EE-A2GM-06	6.290410959	0	1.656965506		high	0.206410049	0.787982356	0.229202866	0.007468818	0.889800906	2.368530348	0.150830124	0.416885021	2.695543123	0.082393446	0.126852283	0.842804451	0.297985135	0.392641759	0.061213025	0.104438168	0.105856446	0.379331729	1.656965506	high
TCGA-GF-A3OT-06	0.824657534	0	1.715905331		high	0.513930713	1.539115126	0.193729108	0.024785948	0.847723169	1.259512339	0.166904493	0.338690936	1.446148752	0.160574442	0.041031063	0.4177321	0.009179499	0.114162008	0.06796169	0.006014255	0	0.287355267	1.715905331	high
TCGA-FS-A4F9-06	2.835616438	0	0.623012389		low	0.388941251	0.57267754	0	0	1.189674036	2.411782537	0.1569926	0.430691205	2.639782043	0.116469761	0.242835147	0.459155539	0.167459028	0.628363751	0.15867129	0.246436302	0.347420406	1.002470663	0.623012389	low
TCGA-D3-A1Q7-06	11.10410959	0	0.259983194		low	2.566189729	3.68746163	1.114501626	0.211706888	1.091952305	1.920772721	0.780868001	0.537059948	1.904027758	0.460088289	0.278143465	0.374317834	0.208210459	0.365465114	0.166341902	0.012164401	0.228643248	0.736358092	0.259983194	low
TCGA-EE-A2GU-06	7.901369863	0	0.502902763		low	1.708217701	3.273160021	0.292358418	0.06120672	0.99555695	0.995450002	0.400005674	0.345650372	2.200934926	0.203275968	0.099401956	0.232629815	0.245588391	0.649553106	0.094716249	0.155253529	0.14528251	1.138776468	0.502902763	low
TCGA-D9-A149-06	4.556164384	0	0.677066463		low	1.264370084	1.047061599	0.288166938	0.052862518	0.581656868	1.5124934	0.435303324	0.302332856	2.843167626	0.106309065	0.275726427	0.080524656	0.153080759	0.242581654	0.031763206	0.049216564	0.037126204	1.015025776	0.677066463	low
TCGA-EE-A2A6-06	7.178082192	0	0.56177435		low	1.552633812	2.889281949	0.551664746	0.07431068	0.9399168	2.402337443	0.998287948	0.743421557	3.314148487	0.250397236	0.07587291	1.318387998	0.425632783	0.518464841	0.114714429	0.047467362	0.331636319	0.729690497	0.56177435	low
TCGA-D3-A5GO-06	11.49315068	0	0.892065288		low	0.885844059	1.717576192	0.439273551	0.030629631	0.560689622	1.596112214	0.382659175	0.342651225	2.745815585	0.147943559	0.059657091	0.40428832	0.022627656	0.0844093	0	0.022216664	0	0.604608153	0.892065288	low
TCGA-ER-A19A-06	6.479452055	0	0.557286281		low	2.461998642	3.533522235	0.412172674	0.110692266	0.787037968	1.407469141	1.098538812	0.43748919	1.922880588	0.278229955	0.126610869	0.343719695	0.182847998	0.237737345	0.06266718	0.022019223	0.142707502	0.502820108	0.557286281	low
TCGA-D3-A3BZ-06	10.89315068	0	0.691494831		low	1.867843103	2.943363639	1.014853008	0.127374179	0.424353388	2.037070805	0.592750271	0.347421199	2.582480374	0.266914601	0.024975169	0.168929134	0.036327534	0.349526411	0	0.05511327	0.053262467	0.32820756	0.691494831	low
TCGA-DA-A1HY-06	12.0739726	0	0.626558477		low	0.292547837	0.119948261	0.025702613	0.043125473	1.489981124	2.454727329	0.140474382	1.113951816	3.411545155	0.598128771	0.047480582	0.91946068	0.337378278	0.032060729	0.051299384	0.108858461	0.117398588	1.198893904	0.626558477	low
TCGA-D3-A1QB-06	7.978082192	0	0.561529024		low	2.424075835	3.993530357	0.646163763	0.099076531	0.35053866	1.057228435	0.932392318	0.103009522	1.420839158	0.322424181	0.02691033	0.371157473	0.018765962	0.343363816	0.035249605	0.006167736	0	0.337666112	0.561529024	low
TCGA-D3-A8GP-06	12.70684932	0	0.580154905		low	0.707700413	1.121145403	0	0	1.234360294	2.864220224	0.265004743	0.812593512	3.439016147	0.090202771	0.478101837	0.364642576	0.569531339	0.479861214	0.392039849	0.127921645	0.210023593	0.604909931	0.580154905	low
TCGA-D3-A8GK-06	14.18356164	0	2.984589867		high	0.096058998	0.12820487	0.054552672	0	0.6627831	1.072836398	0.121280461	0.207653757	2.917379241	0.078778576	0.018147692	0.782748397	0.113908835	0.774504469	0.158861395	0.028799866	0.125487212	0.161177863	2.984589867	high
TCGA-HR-A2OG-06	0.019178082	0	0.294956154		low	1.238679876	1.27313689	0.40105819	0.19116655	1.291559357	1.91098281	0.571638855	0.99448429	3.529046305	0.503968325	0.204208968	1.146290267	0.218703189	0.561455576	0.181992262	0.164915613	0.324130966	0.912909642	0.294956154	low
TCGA-LH-A9QB-06	30.73150685	0	0.400335153		low	0.24271115	0.509893524	0.041663476	0	1.591683725	2.25055538	0.159225898	1.452123068	2.423631145	0.022902745	0.522359326	1.197393011	0.851377825	0.308113395	0.270839036	0.218498118	0.634824917	1.982095517	0.400335153	low
TCGA-QB-A6FS-06	0.602739726	0	1.080164201		high	1.808426241	0.891566015	0.360308984	0.048525742	0.061173395	0.75298163	0.50963717	0	1.214642093	0.505509175	0.005590941	0.139183023	0	0.077812074	0	0	0	0.068109663	1.080164201	high
TCGA-D3-A1QA-06	7.575342466	0	1.419939919		high	0.345198438	0.915442196	0.030852333	0.007500703	0.796015492	1.713565175	0.259138804	0.32151658	2.910962669	0.082736184	0.267281694	0.153472797	0.28556533	0.258110631	0.120426661	0.1299374	0.071725057	0.283698626	1.419939919	high
TCGA-EB-A6L9-06	3.038356164	0	0.640143412		low	2.114878042	1.401816662	0.090664933	0.0875516	0.273880232	0.997578714	0.510320208	0.25751312	2.021480793	0.066578539	0.020347101	0.23489698	0.036927587	0.325835158	0.134825444	0.032275917	0.252402942	0.179671808	0.640143412	low
TCGA-FR-A8YE-06	8.701369863	0	0.82302996		low	1.799131127	1.972460527	0.089260115	0.167526604	1.98159771	2.230376212	1.609573252	1.040973502	2.736742954	0.135876785	0.480095856	1.526483515	0.927090193	0.514870969	0.174439957	0.18794649	1.011442813	0.595649222	0.82302996	low
TCGA-EE-A29E-06	5.315068493	0	1.551554038		high	0.153833995	0.241545026	0.070918686	0	0.34881448	2.863115206	0.080427987	0.155558458	2.384724289	0.132655434	0.007937157	0.364910123	0.047632346	0.386334641	0.071394234	0.031350884	0	0.191135717	1.551554038	high
TCGA-EB-A44Q-06	1.156164384	0	0.284353724		low	1.357228242	1.409528885	0.906314788	0.23965405	0.860516556	2.404946435	0.759405567	0.525065389	3.204465193	0.248015591	0.131883643	1.003769162	0.282539085	0.31493766	0.1708884	0.14914202	0.243757906	0.816244651	0.284353724	low
TCGA-WE-AAA0-06	3.367123288	0	1.390709645		high	0.894769036	1.194573753	0	0.027623424	0.93373412	2.126189863	0.57190015	0.830444047	2.587225276	0.081848272	0.170959524	0.597789537	0.401012957	0.617749278	0.182087001	0.05927583	0.249793852	0.8046572	1.390709645	high
TCGA-Z2-AA3V-06	1.331506849	0	1.438722446		high	2.04103161	2.730462583	0.800769883	0.12362802	0.091471151	0.229904358	0.866489922	0	0.976225922	0.233405854	0.005848806	0.18251535	0.014193861	0.259571271	0	0	0.061769922	0.071180972	1.438722446	high
TCGA-EB-A5UN-06	4.909589041	0	0.446452223		low	0.63021515	1.261029471	0.048331702	0.069419112	1.48228245	2.458717964	0.158719368	0.781152286	3.359382151	0.701680524	0.133544601	1.03122579	0.184192556	0.173473255	0.141312191	0.091339273	0	0.393395661	0.446452223	low
TCGA-D3-A5GL-06	10.48219178	0	1.126651948		high	0.265047124	0.3907873	0.090182225	0.011177464	0.562759882	2.892896706	0.174336871	0.456796374	3.374322286	0.144939389	0.07446495	0.513054182	0.130327645	0.209439391	0	0.063502473	0.155857495	0.273621156	1.126651948	high
TCGA-D3-A2JL-06	14.29863014	0	0.346920171		low	2.155283908	2.117901127	0.683523545	0.106423206	0.293022689	2.178717828	0.670020159	0.300847908	2.876164861	0.330483596	0.084116623	0.435281772	0.147528264	0.159959534	0	0.049955651	0.094987143	0.508854755	0.346920171	low
TCGA-D3-A8GD-06	1.967123288	0	0.550863594		low	3.416956315	3.857466508	1.783797748	0.168056881	1.564338168	1.4798038	1.257058908	0.903575902	2.62905301	0.264083945	0.281839709	0.473849033	0.68625318	0.352893072	0.056138361	0.411321782	0.455988653	0.651484992	0.550863594	low
TCGA-WE-A8ZN-06	4.915068493	0	1.79935039		high	0.991589289	3.830847535	0.976828743	0.078046268	0.392674507	1.298494097	0.704419436	0.405005654	1.905868806	0.202970056	0.050096606	0	0.213764087	0.230079524	0.065459938	0.045668556	0	0.109101674	1.79935039	high
TCGA-D3-A2JP-06	4.964383562	0	0.445876401		low	1.646646086	1.462662782	0.487267356	0.09303706	1.260356324	2.323312994	0.425335118	1.102643352	4.169232342	0.242276281	0.175336424	0.683788425	0.155441105	0.272594777	0.138994238	0.085852098	0.082998359	0.752439385	0.445876401	low
TCGA-ER-A42L-06	12.41917808	0	1.058671464		low	2.041115391	3.408929064	1.721934315	0.054128193	1.217216444	2.011773274	0.808705559	0.550290271	2.794443108	0.230404952	0.150477922	0.705889812	0.172158487	0.179037208	0.037880363	0.013235737	0.087203364	0.490792217	1.058671464	low
TCGA-D9-A6E9-06	0.824657534	0	0.255114214		low	3.247060725	3.41064584	0.6119053	0.29035504	0.158984414	0.361114901	0.996809995	0.047061907	1.702456749	0.475799722	0.041132147	0.269918606	0	0.128123053	0	0.016520182	0	0.086630197	0.255114214	low
TCGA-D3-A2JF-06	5.17260274	0	0.736905989		low	2.069613049	1.723349898	0.690342769	0.113987256	0.881325362	1.865179145	0.696602806	1.484153772	2.227258831	0.144709572	0.317730963	0.967893524	0.378301043	0.291316611	0.048692247	0.075208407	0.40226566	0.872421674	0.736905989	low
TCGA-DA-A3F8-06	3.61369863	0	0.594840312		low	3.423485932	4.891469739	1.906339188	0.111739021	0.929516973	1.744304927	1.641128882	0.587896074	2.055640613	0.362051482	0.157452006	0.471787726	0.244673013	0.301960066	0.17545498	0.025624352	0	0.59657502	0.594840312	low
TCGA-D9-A148-06	12.62739726	0	1.055435803		low	0.773029818	0.551367569	0.174637282	0.079827005	0.509429014	1.113305771	0.181699611	0.015453794	2.911412218	0.118882829	0.020184943	0.654015503	0.048642734	0.335037619	0	0.052978088	0.036028272	0.398285787	1.055435803	low
TCGA-EE-A2A1-06	9.663013699	0	0.882962495		low	1.528294255	1.397175924	0.664601892	0.088312864	0.359695003	1.481545915	0.68210194	0.197751556	2.401155315	0.160574571	0.061894138	0.489328365	0.011791534	0.200612071	0.044055555	0.01541487	0.051457303	0.380441102	0.882962495	low
TCGA-GN-A265-06	8.076712329	0	0.35210427		low	2.191396832	2.119968321	0.359786296	0.301271565	0.961624588	1.881211186	0.903166487	0.541136944	2.540406249	0.411418653	0.069865988	0.474829015	0.202832682	0.104662095	0.040567379	0.028228339	0.093277843	0.568157733	0.35210427	low
TCGA-YG-AA3P-06	1.202739726	0	0.987713997		low	0.272030477	0.128773146	0	0.013407019	0.906746473	1.871458879	0.09231519	0.979686328	1.683046927	0.010132371	0.963137234	0.369056133	0.141656568	0.767057174	0.209049916	0.121384657	0.241955107	0.95856914	0.987713997	low
TCGA-D9-A3Z3-06	1.857534247	0	1.422416588		high	1.630252154	1.594795984	0.446862299	0.112127211	0.594343405	1.056149961	0.515022776	0.153407551	2.203548865	0.0923363	0.021891569	0.851914671	0.073268998	0.668285175	0	0.027838511	0	0.44034077	1.422416588	high
TCGA-YD-A9TA-06	4.098630137	0	0.157890314		low	1.088281381	2.892599886	0.600037153	0.169124051	1.398938603	2.760650816	0.476371214	1.400660335	2.00854103	0.115643269	0.68864517	1.024373584	0.521281851	0.056996455	0.428892976	0.220217012	0.455886526	0.510731373	0.157890314	low
TCGA-EE-A3AC-06	5.336986301	0	0.522371961		low	1.514426299	1.785212802	0.716679195	0.154950349	1.287300887	1.908386376	0.373680614	0.57008749	2.811811318	0.136331619	0.414964533	1.006275041	0.534480601	0.722160578	0.137062949	0.276764395	0.268124501	0.743874595	0.522371961	low
TCGA-EE-A2MS-06	13.53972603	0	0.692441237		low	0.511899518	1.242095149	0.409041551	0.060903032	0.732253133	2.38550034	0.326900047	1.065139369	3.168567268	0.134417422	0.815782965	0.755840947	0.592870895	0.949616431	0.084078215	0.253748132	0.797322242	0.709061728	0.692441237	low
TCGA-W3-A824-06	19.01369863	0	0.433251209		low	2.553885627	3.521564637	0.671601809	0.013685196	0.849493167	2.26586952	0.394843581	1.050804658	2.9490448	0.298935099	0.192578749	0.420758222	0.300660629	0.677241936	0	0.123809611	0.407299883	0.805326304	0.433251209	low
TCGA-Z2-AA3S-06	8.082191781	0	0.981605323		low	0.517124687	1.151847779	0.132931297	0.016693035	1.656024014	2.501516087	0.410859687	1.047023198	2.662773122	0.018887784	0.521988636	0.729291028	0.29285029	0.388681761	0.196322631	0.076844555	0.118163862	1.145968899	0.981605323	low
TCGA-FS-A1ZW-06	4.123287671	0	0.28695634		low	2.097390668	1.870213192	0.451127008	0.107638007	1.184939118	1.300799656	0	0.54680884	3.147647792	0.191579453	0.23370943	0.948090731	0.489073367	0.34765636	0.187275703	0.100343274	0.217004583	0.672894441	0.28695634	low
TCGA-D9-A6EC-06	6.463013699	0	0.738649921		low	0.412157821	0.566256668	0.11826003	0.009872854	0.551547024	2.445823886	0.21661429	0.297221943	2.41909361	0.812967205	0.112449572	0.102902015	0.115658781	0.410642096	0.080441277	0.083511716	0.223880556	0.363197435	0.738649921	low
TCGA-FS-A4F0-06	6.484931507	0	1.189677661		high	0.293554003	0	0.039935594	0.009732191	1.438451486	2.739554999	0.434361239	1.326576464	3.06825359	0.085853213	0.660687889	0.140156298	1.070054034	0.53344414	0.294061	0.409230269	0.581508115	1.040529871	1.189677661	high
TCGA-FS-A1ZM-06	8.438356164	0	0.537409196		low	1.091092505	2.289584258	0.507711133	0.147566686	1.315154635	2.157083173	0.709483335	0.709643457	3.535622515	0.124771676	0.22792365	0.416818669	0.404881656	0.346421398	0.321718716	0.113989942	0.121364577	0.66690726	0.537409196	low
TCGA-D3-A51T-06	2.24109589	0	0.828014943		low	1.050022403	1.488668216	0.497704634	0.038568884	1.357770996	2.493123903	0.490404493	1.089739484	3.581744108	0.076617171	0.288575319	1.353775509	0.366729651	0.571190993	0.202681254	0.134845889	0.179477801	0.660591696	0.828014943	low
TCGA-D3-A51J-06	12.09315068	0	0.401130283		low	1.979512861	1.905026199	0.704064626	0.349949145	1.249859734	1.51710634	1.098889779	0.679602604	3.797590978	0.291120457	0.351085407	0.552543908	0.580091732	0.357127325	0.124973101	0.196969561	0.190657967	0.73872141	0.401130283	low
TCGA-GN-A4U4-06	3.279452055	0	0.334452614		low	0.192170047	0.329326392	0	0.018379693	1.205377498	2.744191887	0.312650073	0.499587435	2.760372129	0.048062536	0.097416788	1.887017899	0.226530972	0.436267825	0.27992219	0.084433996	0.586406685	0.902820538	0.334452614	low
TCGA-ER-A1A1-06	8.756164384	0	0.590703522		low	2.607142085	2.765600515	0.672550619	0.25500962	1.032628441	2.178177295	2.014690573	0.701553138	1.58052372	0.11248052	0.458275846	0.309179215	0.529205465	0.211346685	0.200997053	0.142187294	0.395180624	0.647735121	0.590703522	low
TCGA-WE-A8K6-06	1.495890411	0	1.560678642		high	0.286905626	0.375159236	0.043747479	0	1.562344035	2.103414047	0.189197953	1.181236793	2.369161859	0.086311322	0.265750366	0.684835251	0.177945849	0.717815683	0.16863934	0.267886916	0.240626956	1.042457335	1.560678642	high
TCGA-DA-A1I5-06	11.25205479	0	0.920893231		low	1.405066885	2.331295564	0.876648325	0.13400786	0.602584254	2.28283582	0.51245727	0.231098536	3.283017638	0.262366866	0.062391026	0.394400791	0.308215601	0.518549316	0	0.035823044	0.09489578	0.462873973	0.920893231	low
TCGA-EE-A3JB-06	16.81643836	0	0.584582526		low	0.75670891	0.640173554	0.141347516	0.078407164	1.014187425	1.474772465	0.178576398	0.551088974	3.136776571	0.22484055	0.186581449	1.173834625	0.27808805	0.143464362	0.036904969	0.129941965	0.241293137	0.550711546	0.584582526	low
TCGA-EE-A3AA-06	10.35890411	0	0.438100941		low	1.240524993	1.154695318	0.05147625	0.073900912	1.214841622	1.718900351	0.600896466	0.595242214	2.575505726	0.338576963	0.061776128	0.260695706	0.120511292	0.205719804	0.196982021	0.212109222	0.118571443	0.933485168	0.438100941	low
TCGA-D3-A3MR-06	8.632876712	0	0.257535726		low	2.651347722	3.175025999	2.202421797	0.345352316	1.410401351	1.652733826	1.258320522	0.835945411	3.159073053	0.841513476	0.108551046	1.401229055	0.493189657	0.339757325	0	0.16924979	0.783495042	0.741379656	0.257535726	low
TCGA-BF-AAP0-06	1.243835616	0	0.419350241		low	2.186532236	3.242674567	1.518002898	0.335946139	0.620619075	1.790393319	1.392885653	0.507093441	2.502543123	0.475311002	0.085731843	0.513478051	0.16887064	0.220397127	0.087542219	0.08351717	0.242625657	0.350796511	0.419350241	low
TCGA-D3-A3CC-06	7.243835616	0	1.545875883		high	0.171275245	0.22668867	0.033537165	0.040342159	0.653439151	1.648670673	0.342109239	0.24969302	3.006641465	0.07227986	0.184571407	0.264844693	0.096181578	0.541732293	0.0990129	0.052298526	0.151755188	0.671847605	1.545875883	high
TCGA-D3-A5GU-06	10.43287671	0	1.273327096		high	0.844160734	1.108324389	0.269552184	0.069758224	1.298090509	3.21199993	0.433636033	1.33922862	3.105849354	0.035528168	1.056360171	0.485463615	0.759953209	0.850047762	0.186369974	0.099843479	0.312922443	0.795032532	1.273327096	high
TCGA-EE-A3JE-06	4.279452055	0	0.293334357		low	2.719280416	3.605939066	0.96811803	0.2571702	1.628275611	1.402781489	1.118908859	0.94369358	3.260742924	0.445264899	0.264664755	0.384695533	0.258250713	0.284995117	0.19928879	0.190453532	0.119997992	0.598287474	0.293334357	low
TCGA-EE-A3JH-06	11.19452055	0	0.327925864		low	3.264335653	3.96492393	1.704284218	0.316270605	0.553314371	1.199822303	1.178627823	0.226664144	1.738479238	0.349499629	0.058271703	0.620647065	0.214755381	0.270098929	0.053671982	0.046598526	0.340635485	0.261653082	0.327925864	low
TCGA-EB-A5SH-06	4.501369863	0	3.393527341		high	0.165743853	0.578203729	0	0.023515078	0.207769312	0.790595651	0.324233179	0.095499831	1.335045853	0.035356839	0.058020472	0.110518998	0	0.42876244	0.048663001	0.033890396	0.111493862	0.158486331	3.393527341	high
TCGA-RP-A690-06	0.016438356	0	1.467932681		high	0.169621811	0	0.097386352	0.012097007	1.2674525	2.196916385	0.237303667	0.736614486	4.079759536	0	0.502552514	0.557204302	0.312577471	0.823213181	0	0.165806486	0.765433839	0.797237564	1.467932681	high
TCGA-YD-A89C-06	0.575342466	0	1.650297889		high	0.119988792	0.303489229	0.045949055	0.011215357	1.146887833	1.988618526	0.221204471	0.572900337	1.975637156	0.033603144	0.16411046	0.572732733	0.370963262	0.235113095	0.217754955	0.079212198	0.505616893	0.376045838	1.650297889	high
TCGA-ER-A3PL-06	2.767123288	0	0.696185514		low	0.429365724	0.327934728	0	0.024340036	1.11487138	2.52285549	0.08435136	0.915106523	2.98550207	0.141108508	0.483203261	0.20877606	0.368964755	0.493581755	0.146080245	0.373308995	0.222035042	0.737462142	0.696185514	low
TCGA-EB-A5VV-06	0.58630137	0	0.459539449		low	2.783674352	4.105341164	0.236443757	0.215425256	1.664067721	2.862155581	2.365707093	1.408355898	2.467929721	0.332684793	0.919967523	0.28644094	1.031432604	0.170219281	0.063264457	0.311161757	0.505841451	0.85132209	0.459539449	low
TCGA-W3-AA1W-06	18.2630137	0	0.576077771		low	3.254743384	4.351338574	2.84973791	0.421684457	1.030997765	2.152391451	1.591011046	0.801705162	2.897902558	0.67030838	0.191921259	0.62628306	0.322046045	0.884492426	0.101233611	0.154867028	0.376210133	0.352520805	0.576077771	low
TCGA-D3-A2JC-06	7.230136986	0	0.233952367		low	1.482819893	2.096230813	0.908678813	0.175903053	0.822237733	1.544669359	0.312105992	0.54077442	2.656625647	1.054340059	0.044026239	1.338207602	0.074220664	0.308959243	0.040535243	0.007103335	0.047355203	0.613970524	0.233952367	low
TCGA-WE-A8K1-06	4.087671233	0	0.354268045		low	2.302592793	2.720008728	1.496162684	0.243219265	1.207721092	1.922308996	0.900299025	0.61540688	1.843799376	0.164194922	0.262282927	0.991703561	0.30825788	0.499668047	0.093114089	0.201793051	0.982514242	0.520440353	0.354268045	low
TCGA-FS-A1ZT-06	4.430136986	0	0.607436914		low	1.349348858	2.352774059	0.693130965	0.069812107	0.969838405	1.363310152	0.570065528	0.235090173	2.530289278	0.053010615	0.149701083	0.595432813	0.563099933	0.180276463	0.306357794	0.120459654	0.313145063	0.384370149	0.607436914	low
TCGA-RP-A694-06	0.057534247	0	3.879531365		high	0.976716512	1.360583965	0.993297274	0.021383483	1.076720526	1.860346666	0.595326917	0.891462817	2.71666392	0.109569135	0.246644494	0.621594584	0.230522019	0.899959269	0.087253951	0.11954739	0.28573008	0.41968709	3.879531365	high
TCGA-EE-A3AB-06	10.22739726	0	0.550196681		low	0.348528068	0.942694505	0	0.052255325	0.90842204	2.379050314	0.231479105	0.724937385	2.987520974	0.545399677	0.093543559	1.112080224	0.242958037	0.034076539	0	0.111066564	0.345409775	0.265419852	0.550196681	low
TCGA-EE-A29W-06	16.25205479	0	0.797201699		low	0.167439759	0.180006004	0.03921257	0.037842841	1.354669931	2.207245367	0.248666349	0.685948668	2.516176811	0.007218227	0.183653435	1.095885948	0.269736364	0.250289655	0.187401644	0.218324516	0.370032116	0.695757352	0.797201699	low
TCGA-WE-A8JZ-06	2.002739726	0	0.015988783		low	0.409051439	0.487747801	0.302789294	0.023028421	1.49802819	2.839805235	0.464253067	1.490166017	3.54670682	0.034628036	0.332674368	1.634501732	0.438940056	0.51347407	0.588664799	1.151759474	0.305691116	2.422269337	0.015988783	low
TCGA-ER-A2NH-06	3.463013699	0	0.422194802		low	2.839503614	3.972461087	2.024447562	0.278413099	0.771739353	1.629551966	1.269571244	0.301199364	2.442454764	0.214978392	0.127030863	0.827683044	0.108901556	0.43094616	0.117219524	0.150507162	0.069783619	0.306091859	0.422194802	low
TCGA-WE-AA9Y-06	1.01369863	0	1.715381468		high	0.599485689	1.1409938	0.725620449	0.013314692	0.519114931	2.184187545	0.629336874	0.450821668	3.126458156	0.029979413	0.105376117	0.399923813	0.014706265	0.530669529	0.107586078	0.066176403	0.294739847	0.320720862	1.715381468	high
TCGA-GN-A4U3-06	10.15890411	0	1.027238275		low	0.115949084	0.461043703	0.169813044	0	1.14539704	2.424797963	0.599541275	0.477184811	3.499905825	0.234172768	0.231900164	1.317228226	0.551907442	0.619921538	0.323707283	0.091335765	0.330836587	0.548877603	1.027238275	low
TCGA-EB-A5UL-06	2.44109589	0	0.402204908		low	1.56189104	2.354867373	0.703758451	0.07113231	0.942868703	1.395672523	0.674628924	0.476007398	2.922072257	0.204906701	0.131020057	0.536914302	0.532866228	0.794558748	0.445462569	0.156885028	0.358860946	1.021872575	0.402204908	low
TCGA-EE-A29M-06	4.736986301	0	0.907695984		low	1.185789599	2.316584299	0.153072117	0.06658977	0.543616672	2.063280562	0.609175206	0.207355262	1.931357402	0.327357695	0.162848541	0.853181779	0.334571592	0.848192329	0	0.215437682	0.046833059	0.51516107	0.907695984	low
TCGA-FR-A729-06	18.4	0	0.340735168		low	2.313512305	3.417861154	1.232686541	0.212647152	1.626144259	2.012854324	1.008357802	0.994266823	2.12175248	0.245889901	0.440343747	1.054646381	0.908795311	0.549025716	0.339403432	0.291566076	0.255950119	1.08554023	0.340735168	low
TCGA-GF-A4EO-06	1.619178082	0	0.139489118		low	2.942308807	3.958528124	1.575968656	0.594225866	1.601513019	1.944770757	1.434780328	0.963994584	2.591951273	0.502638256	0.305942396	1.152641633	0.622681605	0.389148149	0.122560718	0.177017269	0.332935883	1.025288952	0.139489118	low
TCGA-EE-A2GB-06	4.939726027	0	1.798467893		high	0.525387478	0.27053851	0.11839985	0.014802174	1.364966248	1.849442084	0.181188315	0.679222446	3.738156048	0.113358999	0.159707583	1.187064594	0.418124411	0.738357902	0.147498828	0.037177707	0.353128811	0.587662717	1.798467893	high
TCGA-FR-A7UA-06	3.189041096	0	0.25866001		low	3.570996132	5.382562348	3.178001103	0.53729083	1.573102151	1.992265566	2.360240411	1.124311698	2.120899887	1.14020786	0.435720771	0.707270793	0.800887265	0.234874033	0.28578937	0.11567788	0.496178049	0.508592389	0.25866001	low
TCGA-FW-A3TV-06	1.126027397	0	2.059897017		high	1.156660666	0.271940747	0.030695079	0.007462161	1.314347917	1.39073151	0.385000346	0.282099212	2.043925736	0.08232188	0.136047228	0.624406952	0.256815026	0.485308934	0.14829612	0.047892702	0.235708681	0.45427235	2.059897017	high
TCGA-EE-A2MR-06	11.2	0	0.649830347		low	1.883684544	2.621504282	0.165342143	0.144595925	0.999038195	2.054879726	1.218137623	0.537269624	1.458816112	0.17404164	0.287720978	0.353264792	0.375968019	0.079876173	0.166415436	0.06569955	0.156450854	0.486890626	0.649830347	low
TCGA-FR-A3YN-06	7.747945205	0	0.820916081		low	0.742135163	0.971844431	0.572632919	0.030496069	0.918124694	1.863930127	0.24975187	0.541970721	2.867227531	0.438072757	0.111061235	1.115890879	0.346514783	0.41385552	0.093422012	0.086513201	0.273700042	0.622608706	0.820916081	low
TCGA-D9-A1X3-06	1.509589041	0	1.544709688		high	0.030718665	0.081472518	0	0	0.578884433	1.657104897	0.11401903	0.557580758	2.306893609	0.061924572	0.168613926	0.626850929	0.157769145	0.433086038	0.133601322	0.088176015	0.079718207	0.666337945	1.544709688	high
TCGA-EE-A29R-06	1.205479452	0	1.058322275		low	0.246334142	0.249127215	0	0	0.994063737	1.894317219	0.062768983	0.543886521	2.888420634	0.14937332	0.458067391	0.796873808	0.281230578	0.320024329	0.073773203	0.070365887	0.167200417	0.586563965	1.058322275	low
TCGA-DA-A1I1-06	18.54246575	0	0.852383411		low	1.696398958	1.392987227	0.544545229	0.037058164	1.010071563	1.90230362	0.46849094	0.6246103	2.728174564	0.264632387	0.191266375	0.765829875	0.281723173	0.391681727	0.113005131	0.026895901	0.045169686	0.716761888	0.852383411	low
TCGA-D3-A3CB-06	13.87671233	0	0.126815715		low	2.425090796	3.412293094	0.969902266	0.609912837	0.563458258	1.675161038	1.064109575	0.483783693	2.805776369	0.399404532	0.120182377	0.259924332	0.133440701	0.121442574	0.09298163	0.049064409	0	0.420068304	0.126815715	low
TCGA-EE-A2GH-06	18.35342466	0	0.741983238		low	2.207648322	4.177773515	1.690797443	0.303914566	0.914749268	2.139207193	1.195871032	0.775731999	3.447485835	0.270848124	0.134345065	0.348800999	0.307461867	0.516542492	0.057684439	0.050091311	0.25227395	0.412923377	0.741983238	low
TCGA-D9-A6EA-06	2.098630137	0	2.822421416		high	0.152832145	0.538555744	0.04442866	0.010839925	1.49719591	1.968094439	0.257885507	0.957736785	2.440003108	0.103012598	0.067556806	0.333242584	0.023849287	0.481156835	0.044729331	0.069138574	0.052242246	1.119299066	2.822421416	high
TCGA-EE-A2MT-06	5.934246575	0	1.023668125		low	0.385331574	0.994077888	0	0.046924376	1.0910251	1.29879087	0.159622359	0.710852236	2.9649839	0.321430958	0.124411776	0.855806899	0.369902062	0.653579299	0.271488427	0.155193236	0.165084756	0.500441961	1.023668125	low
TCGA-Z2-A8RT-06	2.298630137	0	0.538860391		low	1.322076396	1.980211796	0.085521984	0.082580248	1.385172571	1.587272329	0.669638919	1.030452619	3.409986086	0.070430204	0.255703995	1.016310177	0.716199444	1.025358414	0.244246409	0.166700664	1.081423487	1.189033192	0.538860391	low
TCGA-EE-A29T-06	30.82739726	0	0.460126033		low	1.289685172	2.52621057	1.082606543	0.072614308	0.666716877	2.600910545	0.360829348	0.295039184	3.305700483	0.313208347	0.026062415	0.381380509	0.105755359	0.218513493	0.100093735	0.023741265	0	0.587409735	0.460126033	low
TCGA-EE-A20F-06	7.630136986	0	1.239417063		high	1.462454651	1.377949013	0.77435261	0.032584239	0.922217466	1.745955382	0.404189911	0.549672124	3.140854829	0.413531691	0.044204074	0.433449027	0.163370685	0.306650379	0.033995207	0.0754511	0.039729898	0.36796541	1.239417063	high
TCGA-FR-A44A-06	14.51780822	0	0.405251553		low	2.651289853	3.886976357	2.487986112	0.40067181	0.983849641	2.748541309	1.088138204	0.395183476	2.072545232	0.547299185	0.195784877	0.480050408	0.307985327	0.333700911	0.068469143	0.105368656	0.079860543	0.374193507	0.405251553	low
TCGA-D3-A51K-06	2.745205479	0	0.318494077		low	1.543185535	1.770508552	0	0.096136229	0.339118681	2.178183351	0.250550893	0.309335818	2.37793443	0.313533317	0.12253261	0.27524692	0	0.308177133	0	0.221709948	0.078816811	0.216981124	0.318494077	low
TCGA-D3-A3C8-06	3.860273973	0	0.219523259		low	3.833083373	4.452311427	2.857641474	0.791009521	1.034390406	1.509640109	2.026820593	0.585409955	3.381715147	0.539620797	0.244491329	0.188195172	0.179889859	0.216281017	0	0.065983514	0.18344548	0.334883895	0.219523259	low
TCGA-D3-A1QA-07	7.575342466	0	1.152706049		high	0.821096929	1.517485341	0.22856383	0.068048629	1.019360324	1.092480793	0.333934884	0.396239624	2.748245027	0.080376287	0.170320182	0.341903565	0.116190824	0.43160991	0.157343734	0.077091857	0.224873042	0.391790592	1.152706049	high
TCGA-FR-A2OS-01	1.008219178	1	1.528670529		high	0.027398029	0.499842724	0	0.022228924	1.002469942	1.659301691	0.181825276	0.549345754	3.211067345	0.033430459	0.163303698	0.451839153	0.178296765	0.641636842	0.119608834	0.119147564	0.17188535	0.917390279	1.528670529	high
TCGA-GN-A263-01	1.279452055	1	1.411409437		high	0.046204029	0.434484224	0.409134664	0.012619716	0.729081895	2.769488461	0.05860024	0.328971423	2.977311983	0.55016958	0.045320155	0.117870615	0.256010768	0.460214553	0.197525872	0.036208962	0.1189077	0.200368	1.411409437	high
TCGA-ER-A19T-01	0.739726027	1	2.184710457		high	0.083067835	0	0	0	0.719005968	1.719782741	0.079458289	0.302421769	3.513508432	0.051350884	0.384172845	0.060830323	0.288073834	0.665202188	0.047401553	0.065276711	0.108663859	0.682437291	2.184710457	high
TCGA-EB-A3Y7-01	0.893150685	1	2.338611276		high	0.277699512	0.796377055	0.094763304	0.046482329	0.309816001	0.61306039	0.054674732	0.048362493	1.28266872	0.395232512	0.015997217	0.121856124	0.025867511	0.398645009	0	0.058581525	0	0.172810326	2.338611276	high
TCGA-EB-A6R0-01	1.665753425	1	0.381233096		low	2.464769409	2.603872702	0.113780459	0.07419101	2.227263281	2.295765629	0.552736593	0.888761637	2.693215956	0.169268009	0.182404238	0.719205612	0.649441635	0.672781412	0.287272042	0.192972442	0.660407415	0.994785995	0.381233096	low
TCGA-EB-A42Y-01	1.975342466	1	2.015227402		high	0.565883347	0.557276856	0	0.00847773	1.221352482	2.075462121	0.205327321	0.622902434	3.575694739	0.111141968	0.056775893	0.147790165	0.47587711	0.405578764	0.229282125	0.054308256	0.194187054	0.369059038	2.015227402	high
TCGA-EB-A4P0-01	0.893150685	1	4.716900677		high	0.406902005	1.417532285	0.285526271	0.074200328	1.341730763	2.269476662	0.413633074	1.269233673	3.368606473	0.065546725	0.295895315	0.473307613	0.884137904	0.564423046	0.102259012	0.123085757	0.175075004	0.424221257	4.716900677	high
TCGA-EB-A5SF-01	1.010958904	1	6.472520201		high	0	0.221073472	0	0	0.122386187	0.754861253	0.233654845	0.186411195	1.161059015	0.017923428	0.021533339	0.025495757	0	0.390883982	0	0	0	0.033373939	6.472520201	high
TCGA-ER-A2NF-01	2.402739726	1	2.142986519		high	0.97091747	1.060016938	0.321867154	0.164207926	0.334783806	1.731989969	0.376986221	0.293860482	2.181929438	0.019560192	0.054242828	0.287643092	0.037934382	0.903811563	0.035858241	0.024939167	0.041902672	0.385875291	2.142986519	high
TCGA-EB-A5VU-01	0.879452055	1	1.19095709		high	0.065792387	0.088115701	0.073454654	0.009057733	1.017428814	2.158927687	0.123204831	0.518808243	3.091273986	0.13729639	0.10729701	0.457275304	0.338530869	0.37620702	0.306455208	0.113684059	0.244595934	0.386332323	1.19095709	high
TCGA-XV-AAZW-01	1.076712329	1	2.061875226		high	0.197917841	0.637594574	0	0	1.520933105	2.039784127	0.314394558	1.075593555	2.825789901	0.216379616	0.148137947	0.597273242	0.498079368	0.388101347	0.26169364	0.103855041	0.255903483	0.626807578	2.061875226	high
TCGA-D9-A4Z2-01	0.520547945	1	1.112598176		high	0.162737123	0.330998771	0.038063238	0.00927134	1.332501717	2.149190416	0.241866658	0.542440821	4.339931219	0.153076218	0.136880735	1.209078996	0.782038869	0.582217327	0.112039337	0.14088059	0.324437585	1.11213829	1.112598176	high
TCGA-EB-A5FP-01	1.243835616	1	4.343158541		high	0.069935967	0.093620218	0.039561931	0	0.93446231	2.199232477	0.066883883	0.339419814	3.203972968	0.028914986	0.030418571	0.569130088	0.132660346	1.206448029	0.116335881	0.101288631	0.046533335	0.37679475	4.343158541	high
TCGA-FS-A1ZN-01	2	1	3.026166048		high	0.20890201	0.444168557	0	0.00864297	1.619591429	2.152467386	0.173236959	1.186640003	3.23012076	0.05142527	0.076647323	1.177302324	0.399140681	0.895700161	0.233420458	0.043232095	0.371605586	0.665325911	3.026166048	high
TCGA-ER-A42H-01	1.167123288	1	1.094659926		high	0.075219935	0.194700319	0.083948559	0	1.166112536	2.254976131	0.328442081	0.916501562	3.175314928	0.284683977	0.761609609	0.097614289	0.364455667	0.718988351	0.124976765	0.254974922	0.770991718	0.550436269	1.094659926	high
TCGA-ER-A2NB-01	2.347945205	1	1.773753429		high	0.921238956	2.648446115	0.109677456	0.018204848	0.221754238	0.438857362	0.274663264	0.07434595	0.575623784	0.138360754	0	0	0.030051862	0.005923566	0	0	0	0.012887333	1.773753429	high
TCGA-EB-A6QZ-01	0.964383562	1	1.541705824		high	0.353593284	0.321843954	0.048998115	0	1.076411329	1.746993317	0.436993522	0.873940654	3.643224728	0.096502489	0.222101215	0.868047603	0.186615538	0.445402961	0.187938352	0.008666196	0.057599411	0.740776399	1.541705824	high
TCGA-ER-A19K-01	1.284931507	1	1.776907574		high	0.647540533	1.304794296	0.227416895	0.033550231	0.536228799	2.207045722	0.204948125	0.330217161	2.010136031	0.14608898	0.049237562	0.33301663	0.09085106	0.512871795	0.03500253	0.030363654	0.157089125	0.211554271	1.776907574	high
TCGA-GF-A769-01	2.931506849	1	1.630135103		high	0.300071816	0.187390621	0.08068016	0	1.536385179	1.938156292	0.198184082	0.6839305	3.518698786	0.411233042	0.226551317	0.7351199	0.633925525	0.596754663	0.120176311	0.189585613	0.65666834	0.441192468	1.630135103	high
TCGA-EB-A5SE-01	1.098630137	1	1.885762196		high	0.211361888	0.51191601	0.082533706	0	0.779985572	1.538696578	0.303897971	0.438047732	2.663575751	0.038148302	0.211557759	0.748670666	0.248868512	0.499798751	0.161644451	0.050938943	0.142908477	0.450149584	1.885762196	high
TCGA-D9-A3Z4-01	1.421917808	1	0.734275965		low	1.041238075	1.057071743	0.291687006	0.096901167	1.066756724	3.376108507	0.32764391	0.985858655	2.035563034	0.089633451	0.433477082	0.749750581	0.579906238	1.05690047	0.2155551	0.152708211	0.901550988	0.768609415	0.734275965	low
TCGA-EB-A4IQ-01	1.742465753	1	2.680682288		high	0.03904596	0	0	0.03170331	1.426524014	2.061654211	0.188756775	0.578683714	2.764597751	0.167355101	0.084781909	0.661827842	0.124361237	0.593315522	0.168243442	0.125724266	0.100872452	0.28043293	2.680682288	high
TCGA-ER-A194-01	3.709589041	1	2.689115983		high	0.951796724	1.294052528	0.561107705	0	0.104699073	1.007834883	0.365695448	0.345451334	1.470234368	0	0.019887877	0.13585706	0.214709973	0.307692092	0	0	0.571236047	0.140922198	2.689115983	high
TCGA-EB-A57M-01	1.293150685	1	2.384797749		high	0.168835708	0.50481928	0	0.023976087	0.321826526	0.861573347	0.260239123	0.232010968	1.943754455	0.122411016	0.053866583	0.324917031	0.065290348	0.251002429	0	0.017379638	0.113613335	0.334000696	2.384797749	high
TCGA-BF-A1PX-01	0.77260274	1	1.205530448		high	1.779877235	2.975272791	1.829614951	0.129437828	0.384484961	1.309342252	0.850216216	0.24274328	2.028841021	0.36001498	0.022875102	0.147148734	0.027789585	0.145932521	0.069001006	0.018247695	0.04080032	0.163778544	1.205530448	high
TCGA-EB-A44N-01	0.561643836	1	2.293026459		high	0.792055189	1.355634409	0.175433757	0.029683204	1.632224237	2.157682155	0.645239852	0.865866007	2.642496582	0.210297515	0.226376031	0.85258122	0.298326074	0.366943471	0.061288915	0.11461727	0.071515065	0.443474192	2.293026459	high
TCGA-GN-A26C-01	2.249315068	1	0.319439324		low	2.540273568	2.617425442	0.147759953	0.064211884	0.55420287	1.798879178	0.882584519	0.7916834	1.540036695	0.388708979	0.134115629	0.069017814	0.156991177	0.144479244	0.183628284	0.072757964	0.172693344	0.642010576	0.319439324	low
TCGA-EB-A550-01	0.723287671	1	4.130030717		high	0.132019803	1.250777111	0	0.024668885	2.656277637	1.909039045	0.217541578	1.054732565	2.320626379	0.082137982	0.267344252	0.621501576	0.552788058	0.527504423	0.238809218	0.095721687	0.549692304	0.51249607	4.130030717	high
TCGA-DA-A1IB-06	3.383561644	1	0.166591718		low	2.966545142	3.546915005	1.67775484	0.606280716	1.10797954	1.914424804	1.899175981	0.586867277	2.700958274	0.341317105	0.361305311	0.713900287	0.538914854	0.189786673	0.264608734	0.081498259	0.305374666	0.545897762	0.166591718	low
TCGA-ER-A193-06	2.616438356	1	0.500789851		low	1.773672315	2.360156075	0.652104632	0.100170535	0.793591376	2.025599734	0.697748292	0.642869003	2.385717615	0.18357201	0.163111342	0.606467339	0.083505902	0.333578071	0.070435521	0.067178785	0.15986333	0.806834964	0.500789851	low
TCGA-ER-A2ND-06	1.945205479	1	3.696245888		high	0.679952944	1.011401174	0.563083138	0.009737646	0.750363906	1.967010308	0.173539135	0.605754877	3.365887766	0.153772267	0.077719967	0.285398549	0.229131725	1.369754575	0.040228575	0.222223163	0.300755736	0.406437077	3.696245888	high
TCGA-D3-A1Q9-06	2.632876712	1	0.986166445		low	1.029102285	1.208610898	0.036876877	0.026772756	0.628886021	0.744255492	0.179600093	0.225287024	3.074714701	0.033604328	0.016266982	0.467970452	0.029556551	0.079486252	0.07332264	0.044894992	0	0.150940186	0.986166445	low
TCGA-EE-A2MI-06	17.05479452	1	0.783104822		low	1.102068841	0.882997156	0.218305294	0.055745579	0.913535595	2.305885912	0.162854142	0.611035802	2.95440423	0.065894935	0.481376345	0.414966156	0.128674048	0.232726935	0	0.091021667	0.039162642	0.449811728	0.783104822	low
TCGA-FS-A4FC-06	4.534246575	1	1.035782745		low	0.622567383	0.613268266	0.150340266	0.056207616	1.79128773	1.848719275	0.507702	0.6840643	3.235745132	0.028560835	0.425169125	1.217852958	0.426428904	0.180164287	0.221418067	0.08712879	0.090514134	0.660076673	1.035782745	low
TCGA-DA-A1I2-06	14.71232877	1	1.030308078		low	1.300879879	0.871335147	0.085003902	0.041623389	1.026028764	2.172775514	0.298883734	0.808775977	3.523388822	0.067468364	0.334997016	0.599075229	0.362582326	0.503137532	0.192301116	0	0.0672337	0.502952258	1.030308078	low
TCGA-3N-A9WD-06	1.082191781	1	0.371019747		low	1.100260494	1.59415486	0.069362767	0.083230418	1.312601285	1.610031941	0.41820096	0.78008345	2.645889533	0.281181665	0.386689898	1.061411936	0.409396585	0.44545265	0.26106932	0.152728197	0.231701875	0.865902982	0.371019747	low
TCGA-EE-A29V-06	2.156164384	1	3.430988994		high	0.151028151	0.136597332	0	0	0.129100055	0.773563705	0.049831351	0.114653776	2.465916756	0.068642073	0.003248894	0.452994611	0.015746109	0.623455153	0	0.005171573	0.068403418	0.130578019	3.430988994	high
TCGA-EE-A29C-06	6.580821918	1	2.159429672		high	0.578928282	0.386910911	0.060070619	0	0.286005568	1.193343444	0.394469362	0.146325984	2.562930601	0.07612057	0.020008879	0.713922142	0.063945085	0.470249989	0	0.062799771	0.070568568	0.213360223	2.159429672	high
TCGA-W3-A825-06	5.252054795	1	0.518710848		low	1.574090848	3.011331752	0.459038522	0.035115245	1.468777748	2.189073688	0.512249949	0.613666487	2.199753683	0.326760408	0.421515889	0.947443985	0.601516917	0.382225994	0.141266407	0.229281141	0.26396933	0.437224755	0.518710848	low
TCGA-ER-A19E-06	1.084931507	1	3.187609322		high	0.453438035	0.385989673	0.088958558	0.03281558	1.362292574	2.194101555	0.261854641	0.484619104	3.07426274	0.143008692	0.143339341	0.548314693	0.633052084	0.757665828	0.045470398	0.107885468	0.378474446	0.649826135	3.187609322	high
TCGA-EE-A29D-06	1.164383562	1	0.742812936		low	0.26099564	0.369611877	0	0	0.965771875	2.026035494	0.141871942	0.325785202	3.402069024	0.077390898	0.092600431	0.478179101	0.111925933	0.211240015	0.057470929	0.102878224	0.033927133	1.084789513	0.742812936	low
TCGA-EE-A3AD-06	2.397260274	1	0.791759293		low	0.094239719	0	0	0.008736879	0.811851835	1.911543183	0.09983831	0.516058427	3.641196873	0.138657349	0.858854387	0.484328828	0.288665084	0.950744086	0.204354851	0.217283087	0.042223205	0.768846764	0.791759293	low
TCGA-ER-A42K-06	1.079452055	1	1.869612784		high	0.108362424	0.189521854	0.041393371	0	1.665664274	2.020155465	0.069949816	1.067775684	3.634525895	0.628332299	0.110597317	0.626791041	0.840908391	0.241156556	0.121575058	0.178858155	0.349996007	0.595372466	1.869612784	high
TCGA-GN-A8LL-06	1.780821918	1	2.423093987		high	0.116686306	0.295626293	0.130014408	0	0.214096449	1.098754387	0.075399712	0.278691941	1.038249336	0.095816978	0.141767332	0.134798901	0	0.131969171	0	0.011815613	0.152108377	0.311549965	2.423093987	high
TCGA-ER-A19L-06	10.95890411	1	1.38521528		high	0.591841484	0.312217195	0	0.011572658	0.988065854	2.211363632	0.053808515	0.635443302	2.757754013	0.060128145	0.294802109	0.73784067	0.111163073	0.896166273	0.047715312	0.057654651	0	1.167545479	1.38521528	high
TCGA-W3-AA1O-06	0.334246575	1	1.970738097		high	0.179965287	0.363929745	0	0.010311748	1.494961667	2.721499797	0.183181298	0.47336782	2.8635497	0.148347678	0.104213322	0.800253498	0.298510503	0.802163171	0.124128831	0.169290896	0.275522112	0.557166352	1.970738097	high
TCGA-EE-A29S-06	5.106849315	1	0.547469145		low	0.674749121	0.993244077	0.299919395	0.017755475	0.358661252	1.976362206	0.402025912	0.330960744	3.185322347	0.171460333	0.135393441	0.254980377	0.158743219	0.214729496	0.175374694	0.158885323	0.164903743	0.446916996	0.547469145	low
TCGA-EE-A2GP-06	1.15890411	1	1.464706656		high	0.569783393	0.861663938	0.183376113	0.023386889	1.33987907	2.052299723	0.658407744	0.834050264	3.845769029	0.111285378	0.16185209	0.995763877	0.345840641	0.603038383	0.095228802	0.05847908	0.213887861	1.130546759	1.464706656	high
TCGA-D9-A3Z1-06	1.282191781	1	0.54338637		low	1.363074053	2.621571329	1.252762605	0.203632303	0.590893906	2.270446714	0.389521107	0.224474129	1.98758282	0.175934086	0.052010839	0.20455756	0.078390654	0.305397647	0.225009815	0.010506312	0	0.386333426	0.54338637	low
TCGA-EE-A29X-06	1.493150685	1	0.937844042		low	1.178703404	1.249593584	0.251493769	0.055701166	0.205670237	0.83112476	0.580434993	0.149634714	2.492460679	0.663944483	0	0.11737961	0.020768502	0.167728425	0	0.04713837	0	0.164181854	0.937844042	low
TCGA-EE-A3AH-06	11.56712329	1	1.293690376		high	0.225923195	0.080256654	0.033823965	0.008229579	0.660919218	1.885638396	0.199698348	0.585247164	3.323678753	0.266597067	0.1794671	0.838640732	0.483630069	0.549293997	0.034053713	0.114692897	0.56119385	0.550754418	1.293690376	high
TCGA-DA-A1I8-06	4.493150685	1	1.301681962		high	0.215459675	0.407216443	0.032156349	0	0.854021588	1.399024492	0.358524208	0.493079878	3.40575062	0.307991387	0.052441047	0.979248632	0.506345307	0.31385891	0	0.061071977	0.246139165	1.050707857	1.301681962	high
TCGA-EE-A17Z-06	0.720547945	1	1.808882436		high	0	0	0	0	0.312353253	2.058537819	0.148350793	0.268830437	1.313561062	0.142689991	0.0995795	0.217099658	0.148872687	0.356674129	0.149941655	0.111869582	0.214522984	0.205288905	1.808882436	high
TCGA-D3-A1Q1-06	1.380821918	1	2.697288632		high	0.062397981	0.083602569	0	0	0.632850761	1.934453848	0.098118495	0.246522647	2.518571143	0.075936516	0.1866902	0.166129637	0.211918407	0.758744831	0.070141795	0.048958817	0.121029397	0.657678873	2.697288632	high
TCGA-ER-A195-06	2.953424658	1	1.375460605		high	1.267293681	2.750861794	0.733990548	0.074934756	0.645632865	1.743449047	0.731474967	1.058227818	2.949461162	0.049930664	0.214580053	0.667527943	0.33084301	0.473687906	0.115664467	0.034353976	0.217748132	0.446347501	1.375460605	high
TCGA-EE-A2GR-06	3.564383562	1	1.99794527		high	0.041831689	0	0.046748522	0	0.858743174	1.417677559	0	0.338685003	2.930545092	0.008623849	0.38969808	0.661261719	0.327133516	0.554180959	0.04706463	0.088389833	0.107907464	0.668350809	1.99794527	high
TCGA-EE-A29L-06	0.216438356	1	0.843510631		low	0.186332952	0.086825946	0.036640855	0.017788262	0.511857833	2.122231727	0.159727472	0.207890229	3.496106937	0.033389028	0.164923463	0.472339491	0.277980583	0.815334987	0.240371609	0.093955761	0.125634162	0.983630565	0.843510631	low
TCGA-EE-A182-06	1.224657534	1	4.164703824		high	0.257955968	0.66653874	0.165765717	0	0.168555523	0.505435291	0.272407498	0.034858867	0.539540302	0.16310709	0	0.097004117	0.009332132	0.223348035	0	0.042266176	0	0.087114896	4.164703824	high
TCGA-D9-A4Z6-06	1.536986301	1	3.40933136		high	0.043733931	0.501253041	0.048870581	0.035520525	0.895585083	1.255649376	0.234405546	0.073002497	3.19022498	0.053297297	0.144869189	0.506347135	0.340583461	1.338620659	0.230766083	0.042707913	0.361064579	0.490674555	3.40933136	high
TCGA-W3-AA1R-06	9.257534247	1	0.527309478		low	1.202650289	2.489599964	0.330140847	0.039221977	1.166478297	1.675848894	0.196975854	0.600722285	3.060487218	0.156299139	0.129411789	0.788237675	0.637653366	0.392345012	0.229713669	0.207229059	0.265582959	0.553228861	0.527309478	low
TCGA-D3-A1Q3-06	1.389041096	1	2.680130823		high	0.909060623	1.525027491	0.152179524	0.081511663	1.797419781	2.349519278	0.550054692	0.748162444	2.369186712	0.004861343	0.232156032	0.657800956	0.217914361	0.317623718	0.026684781	0.036846994	0.061738642	0.409880758	2.680130823	high
TCGA-GN-A9SD-06	4.950684932	1	1.615678258		high	1.330983402	2.513369463	0.173844572	0.107293153	1.152548834	1.987887645	1.468218883	0.598781564	2.840136891	0.260817806	0.1533807	0.661623199	0.395794713	0.339312665	0.045771706	0.055313884	0.249434661	0.396607795	1.615678258	high
TCGA-FW-A3TU-06	4.632876712	1	2.664011468		high	0.138154164	0.912051664	0.040015974	0	0.49601917	1.243996209	0.291625599	0.190587807	1.678001572	0.180301673	0.035111261	0.020917706	0.14395393	0.291776459	0.040287192	0.007059366	0.221330949	0.359247786	2.664011468	high
TCGA-FS-A1ZF-06	1.287671233	1	2.257457145		high	0.308822049	0.330847828	0.111248649	0.027623198	1.057029446	2.343352388	0.165582694	0.904696185	2.344966512	0.061816903	0.097903701	0.6304804	0.385365541	0.379224139	0.075613557	0.13470107	0.462650429	0.348449884	2.257457145	high
TCGA-WE-A8ZR-06	0.750684932	1	3.390986635		high	0.38600535	0.568605468	0	0.009922238	1.678140882	1.784597368	0.257469069	0.615133663	2.220198992	0.073268052	0.308174919	0.719343629	0.349981858	0.921745098	0.119613575	0.176027309	0.224921062	0.660195906	3.390986635	high
TCGA-ER-A2NE-06	1.679452055	1	1.670426553		high	0.179926665	0	0	0.017141644	0.349480439	1.34839164	0.040119135	0.216329697	2.399638151	0.255793412	0.087339531	0.73356164	0.083297282	0.772891101	0.104145352	0.049041052	0.159474317	0.359442793	1.670426553	high
TCGA-W3-AA1V-06	3.506849315	1	0.45346178		low	1.242205539	1.88288325	0.131649179	0.021992255	1.476589587	3.181862032	0.283844985	0.76864405	2.35395218	0.05739447	0.606983575	0.092413407	0.246975689	0.175554109	0.089680741	0.282886097	0.293146911	0.447424525	0.45346178	low
TCGA-D3-A2J6-06	3.619178082	1	0.955822872		low	1.667406226	0.473010166	0.156946923	0.031637371	0.377906563	1.267471677	0.304960252	0.080942463	2.069044934	0.529605788	0.003626229	0.208094815	0.085766742	0.302718651	0	0.011520541	0	0.397524361	0.955822872	low
TCGA-D3-A8GC-06	6.632876712	1	1.506231987		high	0.706337635	0.737476852	0.317247911	0.010656644	1.550745062	2.017630846	0.558035217	0.54906289	2.557209351	0.298032895	0.359253072	0.548900974	0.908143311	0.999483928	0.319203909	0.384743571	0.521043498	0.7804817	1.506231987	high
TCGA-QB-AA9O-06	1.504109589	1	0.570369513		low	1.534921682	2.541446693	0.954005155	0.276139893	0.605490731	3.127474971	0.616572062	0.493523245	3.623611723	0.255040085	0.04852471	0.587756986	0.302301853	0.816879331	0	0.134977673	0.198298009	0.434401808	0.570369513	low
TCGA-DA-A1IA-06	5.493150685	1	4.032870706		high	0.168293128	0	0	0.028627014	0.068839096	0.316235082	0.13035361	0.058981984	0.973047385	0.177746508	0	0.238553075	0	0.342995906	0	0	0	0.117649195	4.032870706	high
TCGA-FS-A4F8-06	14.56986301	1	0.62431169		low	1.694941687	2.544129738	0.341636157	0.090086715	0.835232223	2.098089031	1.123078803	1.040246492	3.279148399	0.109750272	0.571794647	0.668728305	0.42987173	0.487358642	0.138665081	0.120848835	0.259302862	0.602071996	0.62431169	low
TCGA-EE-A2A0-06	3.901369863	1	0.678318743		low	0.830254635	1.6829411	0.401489025	0.047066874	1.410256999	1.870790812	0.108674612	0.992589573	3.596627346	0.283282969	0.362980842	0.777437466	0.329435124	0.184087268	0.127378879	0.132160563	0.075939434	0.499755582	0.678318743	low
TCGA-D3-A3CF-06	2.043835616	1	0.632061045		low	1.115700661	1.775431772	0.352029605	0.117454562	0.670429489	2.218994048	0.979622903	0.422896106	1.975248666	0.095725837	0.114398269	0.78032594	0.342324635	0.244300145	0	0.049704385	0.083035222	1.512808786	0.632061045	low
TCGA-EE-A3JA-06	4.432876712	1	0.603165346		low	0.968618544	0.453184727	0.688994485	0.052284988	1.386703361	2.685629605	0.177093579	0.508593754	2.935478795	0.059064508	0.470304662	1.023684016	0.362306715	0.281235683	0.20675786	0.075028397	0.239331313	0.654170075	0.603165346	low
TCGA-ER-A2NF-06	2.402739726	1	2.760615627		high	0.954651572	0.485293681	0	0.056565606	0.429668021	1.908358704	0.359538487	0.321686625	2.180793301	0.021611881	0.072367596	0.32324012	0.122176081	0.927963487	0.039596137	0.041129735	0	0.509770318	2.760615627	high
TCGA-FS-A1YY-06	19.04931507	1	1.902139344		high	0.05066008	0.067968916	0.08408023	0	0.780773283	2.705645325	0.227387443	0.402104261	2.262977599	0.026032263	0.097730037	0.278512588	0.103840462	0.266860165	0.16459116	0.039714262	0.190951839	0.235419497	1.902139344	high
TCGA-EE-A20H-06	14.02191781	1	1.117385046		high	0.250864097	0.361584109	0.033684342	0.016344326	0.908282913	2.695506599	0.038267122	0.320892792	3.04336638	0.024605707	0.456762106	0.941110895	0.302079659	0.741443774	0.033913154	0.199522344	0.222951666	0.362662553	1.117385046	high
TCGA-EB-A5KH-06	1.695890411	1	5.674013971		high	0	0	0	0.013243991	0.700784681	1.365090589	0.061451242	0.299173137	2.615358617	0.01994909	0.012031556	0.162403801	0.07170146	0.563728358	0	0.028582023	0	0.160012347	5.674013971	high
TCGA-FS-A1ZZ-06	2.252054795	1	2.161432416		high	0.285803928	0	0.093410396	0	1.189954198	1.556516232	0.122733672	0.825803452	3.129421014	0.02323508	0.153544136	0.454695802	0.30762227	0.205773094	0.094031916	0.097603799	0.211304816	0.629561975	2.161432416	high
TCGA-D3-A2JN-06	5.539726027	1	0.722882883		low	0.860644794	3.332583205	0.24203684	0.110080557	1.043327005	3.525139276	0.822951582	1.602279656	4.872925264	0.294095829	0.08406387	0.50319087	0.391249928	0.185245577	0.052114427	0.045243035	0.175330036	0.41134695	0.722882883	low
TCGA-EE-A3J5-06	3.079452055	1	1.008066957		low	1.572289188	1.848884292	0.646374667	0.0177673	0.477424925	1.390123959	0.386215319	0.175060437	2.793470396	0.129009331	0.071262457	0.890519847	0.424739282	0.214863127	0	0.044556364	0.084861882	0.336483694	1.008066957	low
TCGA-EE-A3AG-06	3.465753425	1	1.081202613		high	0.059584208	0.15552789	0	0.008187757	1.130856427	1.216752841	0.280764773	0.413410918	3.102498738	0.234076972	0.072699238	0.77984122	0.218499234	0.441209575	0.221992245	0.260115769	0.152261053	0.540463187	1.081202613	high
TCGA-D9-A1JX-06	0.591780822	1	0.635562886		low	1.500640442	1.861694187	0.819405368	0.037513545	0.879288422	2.080648455	0.424196636	0.410475164	2.637267789	0.169014726	0.208506273	0.475070871	0.368609015	0.367593716	0.150547459	0.112327472	0.21537083	0.739946669	0.635562886	low
TCGA-GN-A266-06	0.843835616	1	0.803438194		low	1.276462323	1.823488815	0.300005184	0.275699774	1.119600735	1.566216173	0.664009365	0.898458869	2.507742277	0.110340649	0.328722828	0.230665207	0.510292883	0.287754279	0.142006726	0.069388718	0.347712918	0.657806125	0.803438194	low
TCGA-EE-A2MD-06	3.939726027	1	2.389964096		high	0.467650516	0.804429057	0	0.024640058	1.053833546	1.983560596	0.11273932	0.36395634	2.807551527	0.198337114	0.146510945	0.951210511	0.311637032	1.223893897	0.067567558	0.126125288	0.116661637	0.603436018	2.389964096	high
TCGA-D3-A2J9-06	1.980821918	1	0.713260189		low	2.979789952	3.637021271	2.352179693	0.368738517	1.116560386	2.107561335	1.528326265	0.744769569	2.298545711	0.301476207	0.378890558	0.437077175	0.402521037	0.430574961	0.143031295	0.067832807	0.139739672	0.595987565	0.713260189	low
TCGA-FR-A8YC-06	2.901369863	1	0.860543584		low	0.903841173	1.256705749	0.235468638	0.030515251	2.267994451	2.663324123	0.514681097	1.209833251	3.424898177	0.057059345	0.232298871	1.22335582	0.499162159	1.254121734	0.487118117	0.236082819	0.994888287	0.74822085	0.860543584	low
TCGA-FR-A8YD-06	3.021917808	1	2.195117649		high	0.350925805	0.580730453	0	0	0.293312092	0.826628371	0.159531797	0.164011184	2.296413355	0.078773017	0.010780938	0.429574832	0.126018803	0.44214274	0.048917008	0.075552387	0	0.329766794	2.195117649	high
TCGA-DA-A1I4-06	2.994520548	1	1.3779088		high	0.217592679	0.525538223	0.272945025	0.026919648	0.703890067	1.843224119	0.469990659	0.143500523	3.347580764	0.32874905	0.072186905	0.375637133	0.039490242	0.150354955	0	0.013041837	0	0.493775818	1.3779088	high
TCGA-FS-A4FB-06	2.22739726	1	2.467904516		high	0.122179599	0	0	0	1.410439384	1.553278892	0.178028779	0.565825925	3.749191763	0.100361626	0.235030952	0.556729818	0.489808365	0.492745142	0.179918607	0.040903504	0.347311213	0.495920473	2.467904516	high
TCGA-FS-A1ZR-06	0.950684932	1	1.336080188		high	0.718061975	0.67673887	0.094491354	0.02335945	1.644589585	2.508673307	0.284781327	0.997851888	3.880306437	0.086256366	0.393689007	0.988538111	0.469690131	0.472843748	0.032408454	0.088089249	0.145890926	0.974542601	1.336080188	high
TCGA-ER-A3ET-06	7.750684932	1	2.158936897		high	0.718037418	0.495353275	0.117614289	0.043659399	1.700743318	1.697994387	0.47154896	0.423538157	2.904086543	0.226619009	0.039700563	0.447717033	0.169274167	0.354719235	0	0.083050279	0.263394313	0.736199262	2.158936897	high
TCGA-GN-A264-06	9.82739726	1	2.114925095		high	0.088327357	0.155268816	0.033595124	0	0.718836451	1.812360213	0.093585974	0.681083991	4.026593819	0.024540322	0.46652616	0.243069702	0.178674873	1.22202057	0.099180175	0.141070044	0.289513791	0.72977558	2.114925095	high
TCGA-D3-A8GM-06	8.928767123	1	1.279027782		high	1.32048179	2.115495417	0.640428525	0.079618426	0.840179118	1.520687253	0.554349062	0.217166926	1.382163121	0.089833349	0.158241232	0.23343003	0.180446938	0.545555264	0.161499473	0.014724533	0.353225828	0.517006936	1.279027782	high
TCGA-D3-A1Q5-06	9.380821918	1	1.673591252		high	0.166672388	0.526882402	0	0.031452522	1.736333844	3.13204293	0.475075023	1.356373158	3.508767101	0.01195235	0.464955418	1.284316904	0.664066174	0.671489221	0.127006202	0.142231219	0.344157999	1.116394036	1.673591252	high
TCGA-EE-A3J4-06	10.6	1	2.881738087		high	0.59345025	0.584503555	0.208336209	0.026774724	1.277916329	2.452314195	0.322422335	0.579243301	3.734655433	0.208577314	0.087286801	0.582532592	0.390115262	1.228552133	0.108640042	0.051199748	0.38437247	0.751777592	2.881738087	high
TCGA-EE-A3AF-06	1.150684932	1	1.076098051		high	1.139594571	1.075405299	0.545154104	0.141889594	0.400412235	1.222023044	0.165959519	0.065040574	2.192981592	0.130582618	0.052233744	0.152210812	0.034881526	0.217407304	0	0	0.051154244	0.334350425	1.076098051	high
TCGA-YG-AA3O-06	3.161643836	1	0.653354959		low	0.617307323	1.599961863	0.346788775	0.037327409	1.169993608	2.319579786	0.264202876	0.480980501	2.646796059	0.055991083	0.229662609	0.944264908	0.185969274	0.680736715	0.21928514	0.155408722	0.17396453	0.79977433	0.653354959	low
TCGA-EE-A17Y-06	2.268493151	1	1.057868457		low	0.036094363	0.09544133	0.079594744	0	0.968228886	3.040908081	0.111934342	0.329225612	3.151716934	0.072625516	0.048456279	0.720701696	0.174381198	0.340173493	0.228151281	0.05598658	0.093395852	0.361906698	1.057868457	low
TCGA-EE-A2GS-06	6.767123288	1	1.101577125		high	0.886981389	1.197460323	0.06868	0.025222563	1.152155506	1.744046967	0.353201772	0.476873753	3.380290036	0.044136027	0.085957906	0.638766165	0.159546781	0.457681592	0.102507183	0.048255147	0.080640951	0.760197863	1.101577125	high
TCGA-ER-A2NG-06	4.082191781	1	0.192529158		low	3.050153214	3.074055466	0.974219595	0.301716635	0.49075351	0.810577763	0.7139093	0.201532869	2.415213497	0.525055965	0.021604277	0.701415715	0.052027372	0.384106961	0.065224837	0.034261405	0.112681973	0.353719625	0.192529158	low
TCGA-FS-A1YW-06	18.07671233	1	0.492424839		low	0.342522774	0.0844514	0.070385247	0.017290404	1.257586977	2.984452456	0.155463774	0.610906012	2.830691191	0.057911154	0.540388295	1.232679174	0.286688263	0.52358263	0.1383968	0.17733843	0.198337617	1.060894761	0.492424839	low
TCGA-HR-A2OH-06	5.490410959	1	0.615298547		low	2.923577349	5.133214113	2.30694758	0.197895216	0.802939536	1.187436229	1.265415472	0.552379013	3.024444133	0.385746795	0.123011089	0.354900574	0.168366449	0.278848785	0.081970889	0.064289445	0.095535256	0.242497777	0.615298547	low
TCGA-EE-A3J8-06	2.860273973	1	1.642090978		high	0	0.637494974	0	0	0.989106519	2.379055583	0.120869041	0.727362693	2.769012538	0.206385541	0.418314427	0.99785196	1.101730746	0.916944499	0	0.342430723	1.12248123	0.517896586	1.642090978	high
TCGA-ER-A198-06	4.230136986	1	1.172427117		high	0.83617315	1.614059602	0.315217252	0.041866151	0.770526566	2.04507596	0.415151071	0.27316793	2.022229308	0.105106089	0.100563289	0.411096124	0.151375673	0.324069887	0.069255969	0.042381855	0.157265596	0.514596371	1.172427117	high
TCGA-ER-A19N-06	3.673972603	1	1.538693938		high	2.414853454	1.317972578	2.147717955	0.112205335	0.310145111	1.322856315	0.639471774	0.404760153	2.666534377	0.110819368	0.094634158	0.494261885	0.159468375	0.317214447	0	0.025734514	0.165655494	0.42534758	1.538693938	high
TCGA-FS-A1ZK-06	1.994520548	1	1.499338474		high	0.058313628	0	0.096616383	0	1.097946488	1.569158087	0.211165616	0.341011898	1.365418192	0.082486509	0.102065601	1.104954538	0.190939959	0.171557465	0.03315338	0.100948726	0.218262634	0.947437402	1.499338474	high
TCGA-FS-A1ZJ-06	3.947945205	1	1.3306185		high	0.496425023	0.60574862	0.920296349	0.037155042	0.933764934	3.365478664	0.485493293	0.675862891	1.908189206	0.021153428	0.357631386	0.535465255	0.138685132	0.571460329	0.218333196	0.072977878	0.252576124	0.773753662	1.3306185	high
TCGA-ER-A199-06	0.764383562	1	0.55565025		low	2.213485401	3.312691599	0.562631438	0.086694009	0.748162788	1.660425306	0.756026247	0.452558326	3.00266742	0.472369232	0.143323666	0.341103128	0.349093246	0.27754753	0	0.036461345	0.119713138	0.39927119	0.55565025	low
TCGA-DA-A95Y-06	1.178082192	1	2.893110491		high	0.128266395	0	0.096789265	0.035765568	0.418634052	2.08926288	0.211529103	0.188244429	1.350898883	0.053662723	0.037862993	0.385463176	0.039471713	0.441307966	0.097432525	0	0.057843256	0.191422543	2.893110491	high
TCGA-DA-A1IC-06	5.673972603	1	1.624889197		high	0.118299691	0.999761359	0.045285804	0	0.867412428	1.579963568	0.34724384	0.365376532	4.152657207	0.033116073	0.097379623	0.168883064	0.128917743	0.238036952	0.045592181	0.023871395	0.053247367	0.595272295	1.624889197	high
TCGA-FS-A1Z3-06	1.742465753	1	1.243826308		high	0.144741046	0.227662348	0	0	1.314889645	1.6881235	0.328156767	0.387887353	3.279814322	0.030698257	0.352547246	1.316557634	0.618422482	0.79472918	0.335358395	0.114254564	0.188140089	0.848956541	1.243826308	high
TCGA-3N-A9WB-06	1.419178082	1	1.209043517		high	0.155558199	0.469045635	0.089126989	0	1.130370152	2.818301472	0.076400246	1.219082382	3.952199356	0.065439947	0.078363968	1.126323365	0.430962619	0.57333235	0.132572131	0.085598612	0.336835449	0.914562151	1.209043517	high
TCGA-ER-A19D-06	1.049315068	1	2.356579755		high	0.478928959	1.352418395	1.012274873	0.091403621	1.288308501	2.052895816	0.64095971	0.888465246	1.59473357	0.111343697	0.501571463	0.983365821	0.217383682	0.577929196	0.095278982	0.221022675	0.262878881	0.359603881	2.356579755	high
TCGA-FS-A1ZA-06	2.309589041	1	0.938097371		low	1.093022126	1.288660887	0.364262448	0.057144313	1.129115856	1.952280088	0.548926486	0.880743629	2.795611611	0.037232728	0.184314915	0.527298485	0.761493203	0.360939328	0.283208337	0.217606281	0.537587987	0.625218966	0.938097371	low
TCGA-D3-A8GV-06	13.97534247	1	0.560754851		low	1.677307976	0.678941137	0.128889891	0	0.689733648	1.823072684	0.168716864	0.426667848	3.107494716	0.079576717	0.014686975	1.177411405	0.241993778	0.353283991	0.129737076	0.061378892	0.243236208	0.333530329	0.560754851	low
TCGA-EE-A2GD-06	28.34520548	1	0.962021617		low	0.496383502	1.366079331	0	0.030435174	1.043089683	1.539037682	0.391606947	0.530012294	2.976572967	0.17473289	0.070851727	0.526793484	0.1237022	0.129540364	0.099246317	0.004442149	0.115556821	0.72316613	0.962021617	low
TCGA-DA-A1HW-06	3.002739726	1	0.803565366		low	1.292086144	2.910482087	0.1828921	0.031012563	0.596511953	1.535307481	0.904179399	0.197925261	2.238661841	0.35946787	0.12599231	0.930954832	0.201724434	0.68929594	0.212590629	0.033612672	0.03781805	0.243967093	0.803565366	low
TCGA-WE-A8K5-06	5.095890411	1	1.467080374		high	1.04438013	1.680933266	0.631293183	0.041828984	1.25364927	2.56745053	0.448234515	1.163779515	2.74789306	0.055005523	0.322436873	0.599018272	0.324165076	0.867477587	0.243963804	0.08203186	0.44316826	0.671224701	1.467080374	high
TCGA-FS-A4F4-06	5.556164384	1	0.958759598		low	1.001686246	0.927492746	0.115188401	0.097817141	0.380435893	1.627559681	0.851111127	0.565565397	2.866841725	0.043010889	0.113574011	0.36885907	0.062534217	0.159493564	0.059139079	0.010418876	0.258218596	0.539246375	0.958759598	low
TCGA-ER-A19M-06	5.087671233	1	0.369986509		low	2.336266818	2.535179557	0.908808912	0.05980099	0.742294376	1.45592397	0.432386918	0.179113793	2.534435429	0.538641954	0.089569077	0.622178174	0.209007481	0.506410105	0.082568681	0.10637464	0.096228721	0.621323099	0.369986509	low
TCGA-GN-A4U9-06	1.843835616	1	0.489698624		low	0.387450776	1.500657267	1.464090551	0.08163719	1.412265585	2.836430141	0.258475508	1.638208251	3.804654557	0.062050584	0.898976192	1.250340111	0.905430542	0.104941579	0.096869479	0.45725124	0.573344373	0.784786045	0.489698624	low
TCGA-ER-A19F-06	2.197260274	1	0.988770069		low	0.467118558	0.110227146	0.046734807	0	0.926261661	1.831972877	0.224764158	0.482111727	2.757791341	0.100203335	0.095579171	0.645420285	0.306722685	0.232574806	0.221263256	0.056854452	0.158933244	0.757078307	0.988770069	low
TCGA-FS-A1ZQ-06	11.12876712	1	2.988754607		high	0.309163961	0.082228588	0.034668755	0.008436994	0.523405484	0.748029906	0.133381264	0.118346927	1.772169443	0.10469804	0.078505113	0.302929636	0.036925773	0.370332371	0.03490417	0.006106688	0.080458455	0.305945664	2.988754607	high
TCGA-EE-A3J3-06	14.34794521	1	0.992148938		low	0.748924367	0.633340902	0.036178952	0.008808008	1.073504245	2.137353672	0.300022015	0.677463681	3.273538119	0.096725438	0.357077315	0.467188376	0.546137629	0.592581418	0.036424489	0.251498544	0.47430084	0.89616046	0.992148938	low
TCGA-EE-A2M7-06	2.402739726	1	2.730361914		high	0.519714192	1.11818295	0.040622237	0.029502373	0.834193581	2.307220704	0.423514707	0.86185328	2.675614978	0.007480706	0.270670544	0.530941791	0.616081742	0.401962871	0	0.076950205	0.418689096	0.331022512	2.730361914	high
TCGA-EE-A185-06	0.41369863	1	3.484524522		high	0.194018321	0	0	0.01394791	0.333067138	1.203944712	0	0	1.926317536	0.102102619	0.018965486	0.766201287	0.045731034	0.790976419	0	0.020131379	0.066949018	0.132383611	3.484524522	high
TCGA-W3-AA21-06	8.753424658	1	1.02558513		low	0.902326468	0.587602044	0	0.070766701	0.566546703	1.800526795	0.055940276	1.10536698	3.408688359	0.27349918	0.027185326	0.554943993	0.152004118	0.346512513	0	0.149360962	0.113615975	0.334007907	1.02558513	low
TCGA-EE-A2M5-06	1.805479452	1	1.924641029		high	0.875504472	1.899625717	0.154783764	0.019567877	0.469102238	1.675862789	0.254960127	0.32873879	2.282955053	0.065419363	0.035343686	0.338733355	0.053425331	0.734371736	0.040553411	0.014178279	0.047376373	0.355948981	1.924641029	high
TCGA-FS-A1ZG-06	0.808219178	1	3.97232627		high	0.218247132	0.077395985	0	0	0.401633852	0.976998648	0.073146348	0.141801069	1.340366858	0.035570621	0.104428332	0.146401327	0.060228495	0.510940355	0.032821136	0.01714843	0.075727168	0.302936185	3.97232627	high
TCGA-FS-A4F5-06	2.394520548	1	1.034895732		low	0.455487307	0.093308771	0.077806784	0.047408617	1.191594865	2.908528375	0.412533984	1.135186795	3.846071026	0.177774185	0.180756772	1.189318539	0.521667093	0.578763889	0.354977912	0.047991479	0.258224506	0.529853123	1.034895732	low
TCGA-EE-A181-06	2.810958904	1	0.448688407		low	2.094105647	2.528376029	0.64231748	0.127682245	1.049327561	2.115371231	0.651664171	0.800000558	3.334628339	0.195454316	0.146203967	0.483901195	0.220560025	0.215916614	0.083303165	0.058225158	0.188038528	0.621227528	0.448688407	low
TCGA-GN-A4U7-06	0.868493151	1	2.060003299		high	0.04083022	0.107679054	0.045631183	0	0.337816037	1.861353178	0.026137757	0.154392835	2.899784282	0.105743763	0.044976413	0.283242189	0.249013997	0.346151264	0	0.101458666	0.105380753	0.226195801	2.060003299	high
TCGA-ER-A19J-06	0.536986301	1	1.1075316		high	0.507043914	0.774466601	0.082607496	0.030430343	0.825180179	1.920349711	0.304149914	0.573623777	2.984395216	0.097248486	0.175106055	0.574938634	0.180764026	0.351927691	0.12300769	0.022071694	0.273156947	0.522869296	1.1075316	high
TCGA-FS-A4F2-06	4.178082192	1	0.691289178		low	0.124594533	0	0.105318888	0.017459202	1.107370508	1.677209637	0.559688466	1.657611197	3.365736624	0.237839872	0.66285017	0.282488794	0.281275571	0.5159985	0.267044809	0.50858838	0.375896979	0.892202463	0.691289178	low
TCGA-DA-A3F3-06	0.873972603	1	2.115832092		high	0.411134748	0.531138681	0.244350666	0.008003998	1.034802395	2.105412576	0.177920598	0.648589689	2.8567738	0.082425249	0.200419102	0.410817691	0.691336373	0.699263509	0.245894646	0.062478983	0.038718751	1.084307869	2.115832092	high
TCGA-EE-A2M8-06	1.646575342	1	0.451624508		low	2.84516926	3.058872337	1.663469412	0.266992655	1.341579345	2.121217364	1.019889044	0.942779017	3.19358221	0.12127493	0.216029149	0.467842361	0.224644894	0.129741217	0.203607748	0.102340495	0	0.48030318	0.451624508	low
TCGA-D9-A6EG-06	1.912328767	1	1.85016076		high	0.060082797	0.156786978	0	0	0.816176399	2.630533146	0.094520716	0.266864362	2.53290838	0.030923236	0.153243321	0.086512848	0.114313448	0.350778178	0.10016888	0.017856248	0.224523274	0.346813166	1.85016076	high
TCGA-DA-A3F5-06	18.83013699	1	1.115341073		high	0.292742649	0.265964068	0.078561252	0.028914127	0.938921755	1.540432536	0.131615678	0.521636443	2.161585894	0.036285272	0.056347268	1.286001072	0.143257176	0.172241712	0.040085193	0.197119324	0.260578172	0.357630147	1.115341073	high
TCGA-FS-A1Z0-06	16.88767123	1	0.900382078		low	1.358733264	2.071845715	1.14269378	0.09158654	1.094377967	2.079658004	0.46255097	0.670285897	2.860196069	0.077207553	0.35359701	0.723136416	0.384933836	0.60767943	0.165587967	0.244077218	0.099243893	0.564185569	0.900382078	low
TCGA-D3-A8GL-06	7.42739726	1	1.952080244		high	0.132119609	0	0	0	1.651568844	1.824216327	0	0.78139354	2.502099895	0.046244241	0.22464119	0.333606235	0.425795608	0.755177465	0.282372072	0.209181333	0.550053904	0.782033751	1.952080244	high
TCGA-D3-A2JK-06	1.008219178	1	7.237421003		high	0.279407301	0	0	0	0.134083649	1.001811338	0.965478766	0.163658422	0.919152671	0.061498538	0	0.168927128	0	0.153348459	0	0	0	0	7.237421003	high
TCGA-D3-A2J8-06	5.457534247	1	0.452624868		low	2.51044043	4.361058766	0.611842145	0.122489036	0.967363856	1.584816781	0.845605342	0.603065263	1.99776281	0.165097563	0.074238904	0.56268692	0.22062676	0.272797437	0.127625158	0.03426063	0.282885029	0.267226312	0.452624868	low
TCGA-EE-A2ME-06	8.605479452	1	0.468511514		low	2.699688433	3.073700461	1.691276422	0.355656706	1.320575945	2.199062005	1.69259101	0.798143276	2.756425984	0.123385112	0.554518913	0.865485664	0.64012196	0.257125788	0.124049933	0.179128192	0.39554402	0.622409388	0.468511514	low
TCGA-EE-A29N-06	1.550684932	1	0.340818367		low	1.279546771	0.924105968	0.479300417	0.373675715	1.027429397	1.831342616	0.773961818	0.525796978	4.308065211	0.281209209	0.160218155	1.133345198	0.203746677	0.375884415	0.031456037	0.075128031	0.03676783	0.794854587	0.340818367	low
TCGA-WE-A8ZY-06	4.126027397	1	0.782777014		low	0.660777414	0.279598354	0.082867202	0	0.586365176	1.261277456	0.436348642	0.14261563	1.695415283	0.14044454	0.137943216	0.662932453	0.220856659	0.583889987	0.162280042	0.31899691	0.504109016	0.573949938	0.782777014	low
TCGA-ER-A19P-06	13.50684932	1	0.719661605		low	3.381206528	3.601947243	2.483369263	0.438776047	1.475647839	1.974574832	1.916023701	0.857038578	2.325355039	0.23952819	0.393379734	0.388579164	0.598034605	0.802529414	0.262775058	0.180756772	0.553758799	0.749354826	0.719661605	low
TCGA-EE-A184-06	5.679452055	1	1.202255473		high	0.780336895	1.652867798	0.395677158	0.03937989	0.429206623	1.534461576	0.31593332	0.212203374	2.120319755	0.129615784	0.040217996	0.495342017	0.054117215	0.41330389	0	0.077291106	0.345504815	0.239845018	1.202255473	high
TCGA-D3-A8GS-06	9.764383562	1	0.170830464		low	3.009188775	3.878262349	1.243784224	0.139496476	1.833411922	2.313091124	1.034113568	1.428217446	2.607845153	0.287273578	0.299209484	0.874544556	0.292039837	0.428006318	0.145310556	0.287192594	0.90199213	1.066228372	0.170830464	low
TCGA-ER-A19H-06	12.69589041	1	0.650297017		low	1.08674437	1.705687786	0.297207619	0.031489448	0.838800452	1.849766328	0.37778732	0.271150259	3.134556434	0.115419801	0.101163942	1.256922484	0.219831551	0.318070716	0.032853543	0.028496662	0.14781699	0.542087145	0.650297017	low
TCGA-D3-A1Q8-06	2.339726027	1	1.384782528		high	0.270236846	0.454969473	0.036501604	0.035225418	0.646238155	2.224916371	0.401324749	0.430181417	2.209962352	0.171137254	0.124035543	0.758643106	0.122697206	0.189217313	0	0.03188148	0.125171018	0.5005917	1.384782528	high
TCGA-EE-A29G-06	6.005479452	1	3.30068947		high	0.559806504	0.996676895	0.498524162	0.070073164	1.27407257	1.897279155	0.342992494	0.485149906	1.960417924	0.060653728	0.150245759	0.393804857	0.180869537	0.352121655	0.083209378	0.029372566	0.049300555	0.317503554	3.30068947	high
TCGA-D3-A8GI-06	4.876712329	1	2.864686303		high	0.06549551	0.460628735	0	0	0.439701714	0.837381036	0.198997301	0.143301992	1.489230209	0.142888748	0.040490756	0.329390903	0.058753461	0.155419169	0	0.013022963	0.085836229	0.246161506	2.864686303	high
TCGA-FS-A1ZC-06	29.78082192	1	1.267305105		high	0.032331515	0	0	0	1.329546725	2.428356554	0.100535221	1.067374382	3.837170235	0.151659215	0.427024794	0.268078018	0.617404283	0.284577028	0.298548057	0.293563184	0.201094318	0.256456372	1.267305105	high
TCGA-EE-A2MC-06	5.126027397	1	0.50425534		low	1.874982233	3.399313579	1.072976987	0.08763905	1.089401878	1.461258749	0.719349675	0.424739926	2.387359508	0.49946508	0.132211033	0.49014116	0.219550937	0.229566267	0.091359802	0.071703093	0.205528893	0.604059459	0.50425534	low
TCGA-EE-A2MN-06	3.961643836	1	0.716813528		low	1.452326584	1.627844466	0.366208837	0.079994335	0.531695656	1.981074118	0.343711396	0.411178688	3.435198788	0.138061083	0.142145983	0.615411495	0.088145763	0.613102552	0.037662988	0.045541258	0	0.515730515	0.716813528	low
TCGA-FS-A1ZE-06	3.871232877	1	1.253216865		high	0.065284392	0.16988281	0	0.026793064	0.763828812	2.839770372	0.179729381	1.258305444	3.619544479	0.033629769	0.318249731	0.832173936	0.608581705	0.776198676	0.209803937	0.18341283	0.350443838	0.815080155	1.253216865	high
TCGA-ER-A19W-06	12.34794521	1	0.570205124		low	2.716499087	4.033565722	2.250008049	0.137162824	1.068238109	1.691883407	1.000047608	0.501180061	2.352743273	0.293817291	0.272094038	0.935667858	0.508430072	0.168484665	0.049217331	0.084215767	0.165964534	0.764594482	0.570205124	low
TCGA-FS-A1ZB-06	4.071232877	1	2.488011366		high	0.603514728	0.477798438	0.406664477	0.039902103	0.515281429	1.184287885	0.308225672	0.144191509	2.366847211	0.128490266	0.04342742	0.262166261	0.152591158	0.154025559	0.03339585	0	0.039030796	0.172259796	2.488011366	high
TCGA-EE-A3JD-06	2.279452055	1	0.35342369		low	2.431218156	3.015347064	1.266174967	0.065172673	1.28369834	1.750385105	0.661239134	0.948707456	2.379335349	0.444099859	0.447496482	0.533832032	0.458877975	0.213754484	0.174567737	0.25020863	0.293884788	0.596028699	0.35342369	low
TCGA-D3-A8GB-06	2.569863014	1	0.554799997		low	3.06990457	3.996037069	1.413101186	0.159597154	1.238113649	1.596796351	1.512451934	0.686103891	3.092173603	0.38853464	0.264311587	0.728307502	0.702967501	0.256906909	0.049471616	0.240353045	0.268148222	0.51104453	0.554799997	low
TCGA-ER-A3EV-06	3.915068493	1	2.356555633		high	0.624080301	1.589285545	0.295376148	0.051758142	0.24489339	0.842743156	0.119258024	0.053847764	2.069328901	0.303787527	0.011914013	0.538302049	0.164906348	0.961095861	0	0	0	0.485487213	2.356555633	high
TCGA-EE-A2MG-06	8.6	1	1.886193839		high	1.642331899	2.035520454	0.188672473	0.121148574	1.049204169	2.050394776	1.193901659	0.870145394	2.137437289	0.172706399	0.250585818	0.359459323	0.502835584	0.32568517	0	0.184539924	0	0.580326896	1.886193839	high
TCGA-EE-A2MH-06	1.41369863	1	1.113921808		high	1.261649957	1.174877439	0.706069524	0.101403116	1.090014663	1.703088736	0.767889763	0.802672753	3.276558749	0.207782053	0.067761313	1.043997455	0.159681881	0.233730165	0.039333296	0.074042028	0.045954226	0.72261221	1.113921808	high
TCGA-GN-A268-06	5.232876712	1	1.343891011		high	0.218668599	0.250171148	0.1774248	0	0.324449568	2.463424975	0.103601651	0.321588733	3.009206694	0.053968634	0.178647085	0.131109424	0.248917318	0.363220989	0.144582091	0.064395135	0	0.411452496	1.343891011	high
TCGA-EE-A2GN-06	8.509589041	1	3.749761825		high	0.18400322	0.166599768	0.204493082	0.017552816	0.351119452	1.622905994	0.1577125	0.342138488	2.646670277	0.071520411	0.177100724	0.460070879	0.076022072	1.224392259	0.071912724	0.031581746	0.083860572	0.582407824	3.749761825	high
TCGA-D3-A8GR-06	10.80273973	1	0.761588618		low	0.318908088	0	0	0	1.288774329	3.030282572	0.249834012	0.785025018	2.831893856	0.151745319	0.348120558	0.615494457	0.305863971	0.667714768	0.290510043	0.182994533	0.407657086	0.81149972	0.761588618	low
TCGA-ER-A19C-06	4.073972603	1	1.174785939		high	0.186965999	0.087131167	0.107618056	0.026696295	1.118973621	2.083928155	0.121844483	0.500623617	3.08200781	0.053246408	0.208473435	1.106265226	0.086669691	0.284330883	0.108330612	0.063536421	0.126069965	0.367744329	1.174785939	high
TCGA-D3-A3MO-06	0.778082192	1	3.214207203		high	0.034698909	0.545981215	0.03878858	0.00944982	1.842002898	1.833159292	0.301656239	0.798196955	3.083557531	0.267110867	0.147195969	0.87011911	0.439182151	0.623696088	0.11411986	0.086491543	0.50355309	0.503771762	3.214207203	high
TCGA-FS-A4FD-06	6.723287671	1	1.576890419		high	0.36745304	0.769577703	0.046103174	0.02241976	1.421701582	2.768444357	0.492048623	0.996136126	2.353932426	0.042023733	0.55863578	0.614619582	0.3816917	1.057163264	0.372127354	0.132611993	0.342567716	0.744208553	1.576890419	high
TCGA-D3-A8GQ-06	2.421917808	1	0.857765644		low	0.487448275	1.622855872	0.053108903	0.025858839	1.009129282	1.646243317	0.118141518	0.713873062	1.629928222	0.26878182	0.303374896	0.838838605	0.411165344	0.383724528	0.154800809	0.281924672	0.179689004	0.328360388	0.857765644	low
TCGA-D3-A2J7-06	8.591780822	1	1.572031117		high	0.710597558	1.676054329	0.161890261	0.080350169	1.111264396	1.34428426	0.490951034	0.601027826	2.527826276	0.273784412	0.018637549	0.376341844	0.102778701	0.191903956	0.05638384	0.019783429	0.065810085	0.4693315	1.572031117	high
TCGA-EE-A2A5-06	3.273972603	1	1.992867947		high	0.259452199	0.306137158	0.034929278	0.016952148	1.013899558	2.20883654	0.273979865	0.847898159	2.036822256	0.069116584	0.390953115	0.611751609	0.193675876	0.665323	0.103027683	0.179506082	0.119934202	0.656516506	1.992867947	high
TCGA-EB-A44R-06	0.863013699	1	2.835011313		high	1.032405576	1.397215361	0.746355681	0.083268549	1.752674528	2.910298637	0.452023936	1.220315094	2.281505977	0.109014967	0.309663873	0.727432491	0.601267495	0.933264654	0.168690296	0.228825585	0.407967554	0.588609541	2.835011313	high
TCGA-OD-A75X-06	24.82465753	1	1.418044578		high	0.394546409	0.985304123	0.148398956	0.046362102	1.582989951	2.221461067	0.187367689	0.613922542	2.865548099	0.229675774	0.426537539	0.803567125	0.894450404	0.827441761	0.218626322	0.191197509	0.291066219	0.929470691	1.418044578	high
TCGA-EE-A180-06	7.915068493	1	2.350520114		high	0.446752961	0.489003263	0.162864838	0.016536042	0.910000078	1.620882895	0.234843529	0.296355321	2.973574358	0.073427835	0.037270176	0.645906176	0.20522471	0.523057953	0.067820089	0.011978044	0.293316566	0.301177079	2.350520114	high
TCGA-ER-A19Q-06	4.24109589	1	1.041268982		low	1.573412823	0.902862281	0.721776864	0.150782042	0.330890268	1.515285544	0.510027256	0.179910364	1.905510719	0.316290468	0.033785181	0.217002721	0.063300219	0.230007566	0.034511747	0.006037354	0.040332367	0.307589632	1.041268982	low
TCGA-D3-A2JD-06	0.989041096	1	2.91798503		high	0.839824822	0.68634965	0.138879068	0.01747176	0.221909491	0.584892384	0.427542993	0.071407278	1.360752502	0.237998664	0.015874422	0.29814906	0.009679713	0.356463647	0	0.006342365	0.042344786	0.06674536	2.91798503	high
TCGA-ER-A19B-06	8.2	1	0.42977556		low	0.128718372	0.324155051	0.073456738	0	0.718161778	2.585999426	0.042249405	0.409110109	4.118928618	0.588784902	0.048676629	0.842682662	0.106427186	0.096777042	0	0.026049323	0.086225014	0.714445821	0.42977556	low
TCGA-EE-A2MM-06	13.99178082	1	0.535344945		low	0.79797758	2.019147144	0	0.026721504	0.871346661	2.630384735	0.541759943	0.961417225	2.601437902	0.072785453	0.908499515	0.395425348	0.498932067	0.650176978	0.209277424	0.20002932	0.27890742	0.680987799	0.535344945	low
TCGA-FS-A1ZH-06	2.728767123	1	0.672859786		low	1.366354889	2.306605701	0.208998633	0.079140163	1.76900509	2.064078686	0.670165461	1.344511957	2.31251618	0.261406133	0.468879738	1.527082093	0.501221449	0.22213451	0.037254989	0.223613277	0.418964961	0.54638268	0.672859786	low
TCGA-GN-A26A-06	2.706849315	1	0.581666189		low	1.611875582	2.392455178	0.19394085	0.037063742	1.299864622	1.709084405	0.268614822	0.814450223	3.010083657	0.415719645	0.044755354	0.916279904	0.157080898	0.272596129	0	0.079240401	0.226076932	0.464692294	0.581666189	low
TCGA-FS-A1ZD-06	4.460273973	1	0.936709535		low	0.265406289	0.915351247	0	0	1.40873414	1.847639394	0.194989337	1.348750246	2.484559146	0.014769615	0.553138011	0.632595344	0.4291628	0.422309763	0.079857704	0.253670447	0.519249008	1.272547004	0.936709535	low
TCGA-EE-A29Q-06	5.561643836	1	1.386315181		high	0.164505434	0.40714736	0.117038088	0.017533276	0.985063985	2.627212261	0.230303248	0.641665786	3.446799851	0.048019095	0.072881264	0.843388479	0.277013502	0.500447198	0.117810507	0.094636023	0.162940482	0.658890195	1.386315181	high
TCGA-FS-A1Z7-06	0.649315068	1	1.500836669		high	0.157743927	0.247500291	0.175483851	0	1.452078776	1.863114611	0.404668611	1.090925902	3.761027778	0.395631537	0.284626654	0.920893276	0.195052099	0.386504941	0.073262018	0.06987774	0.279182787	0.792208514	1.500836669	high
TCGA-D3-A2JE-06	2.304109589	1	1.756616331		high	0.215335912	0.195164509	0	0.010411398	0.619163282	2.155179294	0.095382891	0.508201049	3.213797208	0.031211601	0.064935897	0.02232632	0.163567645	0.378922955	0.203140252	0.037298209	0.09872181	0.250180246	1.756616331	high
TCGA-D3-A2JB-06	14	1	0.377743552		low	2.542691908	3.475077099	0.524915096	0.397790041	1.127995724	1.292520863	1.347589126	0.911851314	2.225794404	0.188789811	0.216820995	0.562795922	0.402288867	0.21769156	0.221195807	0.03410007	0.255849113	0.403251359	0.377743552	low
TCGA-W3-A828-06	10.09041096	1	1.49038495		high	0.629306443	0.317341119	1.153339708	0.04656687	0.737169029	2.229464873	0.531076881	0.808490494	1.637415494	0.282952619	0.416971686	0.638092378	0.088735925	0.145724142	0.141072661	0.033827544	0.163876489	0.514825291	1.49038495	high
TCGA-D3-A2JG-06	9.460273973	1	2.527485738		high	0.317759036	0.08470253	0	0.034480026	1.062775889	1.633032176	0.155914991	0.234228329	2.937740043	0.107823121	0.099474727	0.356084411	0.065951154	0.578907517	0.105332339	0.03736711	0.042035406	0.314460571	2.527485738	high
TCGA-FS-A1Z4-06	2.339726027	1	1.141838041		high	1.726758948	2.501045422	0.037197653	0.146754253	1.121037797	2.35694236	0.82595515	0.794484424	2.666861869	0.118473562	0.203600346	0.322979092	0.362183532	0.864238409	0.17822528	0.10760604	0.281634613	0.321042425	1.141838041	high
TCGA-EE-A20I-06	1.128767123	1	1.419100495		high	0.629225204	0.988391229	0.321178969	0.031206067	0.151531674	1.706673323	0.207593789	0.15552517	2.345047441	0.058339052	0.024850045	0.338964365	0.042929711	0.414650697	0.032558031	0.022636021	0.075128949	0.345265442	1.419100495	high
TCGA-FS-A1YX-06	4.049315068	1	2.663548958		high	0.216087401	0.576011046	0.03225611	0.015647326	1.077770751	2.397557655	0.270011333	0.528856329	1.69851899	0.265059129	0.103354528	0.644832921	0.332375682	0.797791698	0.213326252	0.016966777	0.457568027	0.263444554	2.663548958	high
TCGA-FS-A1ZU-06	2.21369863	1	0.884965336		low	0.037430046	0.098899262	0	0	0.612672569	1.887149341	0.138081404	0.198807301	2.368616949	0.045636603	0.166616477	0.261382296	0.055480152	0.052114817	0.199285878	0.113842202	0	0.444657209	0.884965336	low
TCGA-FS-A1ZY-06	2.257534247	1	2.736444759		high	0.033099943	0	0	0	0.40723559	1.045846925	0.021168754	0.209830008	3.111798208	0.105241006	0.048425998	0.590640628	0.087206311	0.686152759	0.037254627	0.025914146	0.085786712	0.314393281	2.736444759	high
TCGA-ER-A19T-06	0.739726027	1	2.693959577		high	0.935105084	0.090571976	0.147269051	0.036913876	0.196418323	1.508583309	0.384844231	0.557974264	1.964236331	0.153799889	0.086481896	0.097285277	0.060682611	0.413252322	0.038509832	0.006744489	0	0.286591161	2.693959577	high
TCGA-D3-A3CE-06	5.019178082	1	0.850504051		low	1.602843086	3.274460717	0.329973632	0.128241579	1.401287499	1.451603603	0.836634497	0.585012802	2.944907721	0.350331582	0.194350597	1.868799348	0.434007065	0.698187445	0	0.055498061	0.155268816	0.450746737	0.850504051	low
TCGA-ER-A2NC-06	3.652054795	1	1.810339768		high	0.522117032	0.986219923	0.148579877	0.055528186	1.050326857	2.306310659	0.263729978	0.872385385	1.923935649	0.03518004	0.391528534	0.334024274	0.257163813	0.167227013	0.038865751	0.053581405	0.132152454	0.477982411	1.810339768	high
TCGA-FS-A1ZP-06	6.22739726	1	1.348004295		high	0.565595226	0.268553565	0.421554451	0.085941079	0.364966136	1.761321021	0	0.244415824	1.888918553	0.051077616	0.144413982	0.639739866	0.074169536	0.379083927	0	0.014161903	0.09314149	0.505132299	1.348004295	high
TCGA-ER-A197-06	1.161643836	1	2.816905339		high	1.790924639	1.41169415	0.470508024	0.119483248	0.650783672	1.642702958	1.557320876	0.569551073	1.40127876	0.245516594	0.132908759	0.137654605	0.150683795	0.301489318	0.039464048	0.013794023	0.04610664	0.469723885	2.816905339	high
TCGA-W3-AA1Q-06	5.756164384	1	1.043173615		low	1.097855495	1.568920317	0.191363793	0.036544478	1.229628527	2.091211012	0.446938609	0.401098723	2.285173145	0.141807346	0.241821273	0.701387856	0.29489231	0.583729528	0.192595034	0.1197985	0.170479146	0.420484019	1.043173615	low
TCGA-DA-A3F2-06	2.82739726	1	2.229470171		high	2.807497536	2.775345584	0.854490508	0.101757636	0.091011942	0.410614637	2.0864757	0.071383634	1.089982132	0.162892802	0	0.126702286	0.019288408	0.011341972	0	0	0	0.060783406	2.229470171	high
TCGA-EE-A20C-06	12.60547945	1	1.447431596		high	0.141461174	0	0	0	1.318865178	2.349749964	0.365917461	0.954687599	2.12117326	0.187217543	0.247182222	0.486705725	0.127236454	0.180609119	0.217316345	0.045697419	0.113151371	0.858841341	1.447431596	high
TCGA-D3-A3C6-06	4.838356164	1	1.891724736		high	0.307144505	0.253563835	0.074669193	0.009210919	0.633646122	2.378133421	0.063961357	0.35622541	3.387323385	0.126795706	0.061598073	0.203776992	0.098659026	0.40912695	0	0.039549577	0.087641901	0.278234357	1.891724736	high
TCGA-EE-A29B-06	7.090410959	1	2.314120616		high	0.160369717	0.637331927	0.135815305	0	0.277522297	1.774329119	0.104177928	0.338411863	2.571207645	0.04257482	0.14806621	0.195643289	0.121261494	0.688747565	0	0.008255534	0.158841882	0.657647504	2.314120616	high
TCGA-ER-A3ES-06	20.58630137	1	1.146847829		high	0.158028676	0	0	0	1.679306234	3.278614339	0	0.90956422	2.711641592	0	0.687174576	0.265289738	0.634629231	0.798378138	0.176935852	0.45724483	0.20513711	1.027046447	1.146847829	high
TCGA-EE-A183-06	2.24109589	1	2.324722853		high	0.877369154	0.873805351	0.229719232	0.042268609	0.091197899	1.356990878	0.589798242	0.052618478	1.007375536	0.221676559	0.034636538	0.181986809	0.082892048	0.348889597	0	0.006190994	0.120645517	0.224124295	2.324722853	high
TCGA-GN-A26D-06	4	1	1.099501599		high	0.114345674	0.078156462	0.06511525	0.008008952	0.660957724	2.377792594	0.259423875	0.187893138	3.074310015	0.076737735	0.098649985	0.124199465	0.102751146	0.090760485	0.188347115	0.040095703	0.076471683	0.319400242	1.099501599	high
TCGA-D3-A1Q6-06	5.983561644	1	2.123425729		high	0.383940578	0.866399949	0.268786131	0.035192078	1.198292351	1.566962703	0.081689841	0.443526558	2.936034448	0.044139357	0.026709452	1.197771682	0.161235792	0.661181803	0	0	0	0.909372972	2.123425729	high
TCGA-D3-A3ML-06	1.156164384	1	1.310134514		high	0.165203068	0.07667872	0.063878657	0	0.786582897	2.491043678	0.107380378	0.423305041	3.746490136	0.052536786	0.389355568	1.032900629	0.360096897	1.082550002	0.125871456	0.028200242	0.400839115	0.760678618	1.310134514	high
TCGA-GN-A267-06	5.369863014	1	0.849339575		low	0.752398706	0.873145271	0.467993399	0.139661099	0.626134632	2.995730344	0.431686389	0.884884908	3.628775928	0.248950583	0.319083298	0.225436345	0.243429018	0.80610674	0.207052096	0.093329164	0.346056764	0.364341022	0.849339575	low
TCGA-EE-A2ML-06	18.05479452	1	0.434489893		low	1.332241041	1.200150259	0.260925087	0.009819629	0.864398137	2.092150257	0.402999449	0.438855872	2.633165665	0.324957572	0.184521771	1.300580042	0.174151735	0.191082388	0	0.021220915	0	1.00272124	0.434489893	low
TCGA-EE-A17X-06	2.484931507	1	2.940886441		high	0.34704593	0.243109197	0	0	0.231273261	0.892546537	0.061155916	0.054109364	2.294454011	0.084118501	0.027783391	0.144557424	0.047962034	0.526125917	0.036389841	0.0315691	0	0.170395564	2.940886441	high
TCGA-GN-A8LK-06	4.175342466	1	2.532581319		high	0.08460531	0	0	0.011713791	0.455878006	1.661944287	0.080930801	0.510341781	2.306056292	0.060849106	0.077957277	0.211625037	0.025762589	0.332113378	0	0.082647496	0.16295762	0.264978329	2.532581319	high
TCGA-EE-A2MQ-06	3.602739726	1	1.35861706		high	0.314447926	0.891170446	0.184360918	0.009453902	0.687486265	1.233861684	0.283505553	0.424646848	3.282827338	0.110240606	0.050774016	0.46700135	0.195727941	0.178960364	0	0.060452402	0.292797413	0.599939304	1.35861706	high
TCGA-EE-A29A-06	5.279452055	1	2.066674165		high	0.120103675	0	0.045994179	0.022366322	1.205200433	2.553877274	0.102618871	1.181924986	3.028371298	0	0.278359502	0.749553232	0.437160504	0.319670994	0.134682318	0.154446723	0.054077973	0.587187632	2.066674165	high
TCGA-EE-A2MJ-06	8.019178082	1	0.564232661		low	2.500327109	2.73964421	1.423373248	0.112539169	0.692749894	1.89143863	0.92568875	0.383030938	2.893799613	0.272894517	0.189002819	0.97146277	0.403536709	0.506474697	0.139627705	0.090231935	0.261030554	0.324504985	0.564232661	low
TCGA-EE-A2MF-06	22.39452055	1	0.369832956		low	0.69043426	0.823167437	0.135081949	0.074859257	1.203994812	2.188789242	0.240609616	0.613385113	2.962329687	0.075335083	0.245360575	1.10647027	0.160540624	0.321060717	0.199430124	0.101320101	0.120085409	1.081630046	0.369832956	low
TCGA-DA-A1I0-06	1.698630137	1	3.556621692		high	0.536920942	1.306505488	0.179923736	0.0895817	0.058606114	0.870861178	0.329904995	0	0.968234848	0.081382703	0	0.203812942	0.020282761	0.672308202	0	0	0	0.142886264	3.556621692	high
TCGA-EE-A3JI-06	12.73424658	1	0.65434552		low	0.595500701	0.213093283	0.121686194	0	0.999107056	3.10887802	0.365018898	1.175974824	3.192190061	0.127131848	0.526912942	1.499762734	0.465815903	0.560183456	0.062543556	0.122016105	0.208702033	1.2710533	0.65434552	low
